# Supplementary material for: An annotation-free whole-slide training approach to pathological classification of lung cancer types using deep learning
Source: Nat Commun. 2021 Feb 19;12:1193. doi: 10.1038/s41467-021-21467-y (PMC7896045; doi:10.1038/s41467-021-21467-y)
Supplement: Supplementary file 3 — Supplementary Data 1 [file 41467_2021_21467_MOESM3_ESM.xlsx]

## Sheet: Test Results for Adeno
		MIL Variants vs Whole-slide Training Method									Less data				Less resolution
Filename	is_adeno	MIL (k=1)	MIL (k=3)	MIL (k=5)	EM-MIL-LR	EM-MIL-SVM	CNN-MaxFeat-based RF (k=3)	MIL-RNN (k=3)	Whole-slide Training (GAP)	Whole-slide Training (GMP)	All	Half	Quarter	One-eighth	4x	2x	1x
SHH0002_adeno.ndpi	1	0.998866	0.999817	0.999797	0.996026	0.996059	0.819451	0.999991	0.684249	0.999767	0.999767	0.999634	0.999424	0.95169	0.999767	0.999113	0.969496
SHH0007_adeno.ndpi	1	0.990561	0.997461	0.996611	0.753157	0.740324	0.816896	0.990834	0.640904	0.999921	0.999921	0.999744	0.996579	0.890641	0.999921	0.998488	0.913976
SHH0008_adeno.ndpi	1	0.216723	0.493026	0.639382	0.763393	0.733916	0.304647	0.664693	0.649062	0.796464	0.796464	0.757511	0.252247	0.596913	0.796464	0.698496	0.472752
SHH0018_adeno.ndpi	1	0.274523	0.461688	0.50028	0.765278	0.756128	0.623445	0.721462	0.599699	0.929592	0.929592	0.965859	0.819539	0.830254	0.929592	0.521115	0.303115
SHH0035_adeno.ndpi	1	0.999538	0.999852	0.999803	0.985305	0.988183	0.820202	0.999992	0.696766	0.999333	0.999333	0.999723	0.99945	0.947111	0.999333	0.999319	0.991448
SHH0039_adeno.ndpi	1	0.99838	0.999644	0.999773	0.962537	0.962245	0.820202	0.999932	0.635155	0.998133	0.998133	0.994557	0.988546	0.896579	0.998133	0.997676	0.995582
SHH0060_adeno.ndpi	1	0.999927	0.999956	0.999994	0.987811	0.990757	0.820202	1	0.666081	0.999871	0.999871	0.999903	0.999491	0.948477	0.999871	0.998546	0.99661
SHH0062_adeno.ndpi	1	0.999772	0.999817	0.999822	0.986813	0.989885	0.820202	0.999993	0.654551	0.999304	0.999304	0.999919	0.999709	0.943047	0.999304	0.999854	0.998963
SHH0064_adeno.ndpi	1	0.996747	0.999128	0.999635	0.983546	0.976814	0.810868	0.999948	0.702082	0.984553	0.984553	0.999134	0.99474	0.960026	0.984553	0.993606	0.995954
SHH0066_adeno.ndpi	1	0.974712	0.996194	0.996341	0.879478	0.88082	0.81825	0.999865	0.681177	0.993712	0.993712	0.989422	0.992998	0.970395	0.993712	0.937919	0.906711
SHH0072_adeno.ndpi	1	0.650739	0.396235	0.960368	0.444459	0.368238	0.595072	0.643366	0.669121	0.847384	0.847384	0.888763	0.34631	0.805925	0.847384	0.820682	0.377459
SHH0074_adeno.ndpi	1	0.536034	0.742365	0.659102	0.556192	0.476918	0.773013	0.798839	0.657479	0.919371	0.919371	0.956988	0.916562	0.777707	0.919371	0.794177	0.840617
SHH0086_adeno.ndpi	1	0.998554	0.999218	0.999892	0.996803	0.997034	0.820202	0.999954	0.67673	0.998285	0.998285	0.999646	0.998114	0.761194	0.998285	0.986122	0.993214
SHH0088_adeno.ndpi	1	0.9696	0.996189	0.998729	0.807126	0.609301	0.811434	0.999413	0.682579	0.998387	0.998387	0.999271	0.996022	0.859267	0.998387	0.805072	0.424475
SHH0092_adeno.ndpi	1	0.995644	0.998412	0.999536	0.674634	0.659764	0.820202	0.999309	0.638061	0.99099	0.99099	0.99557	0.984704	0.842948	0.99099	0.981534	0.742997
SHH0093_adeno.ndpi	1	0.954525	0.990907	0.995682	0.824401	0.72027	0.820101	0.998996	0.672043	0.99487	0.99487	0.992102	0.990696	0.72939	0.99487	0.975457	0.95123
SHH0104_adeno.ndpi	1	0.991515	0.995142	0.997481	0.887894	0.888071	0.820202	0.999164	0.664934	0.9996	0.9996	0.999632	0.999612	0.908579	0.9996	0.999009	0.98418
SHH0105_adeno.ndpi	1	0.991531	0.983112	0.994686	0.747735	0.737803	0.820093	0.997337	0.630453	0.997138	0.997138	0.998869	0.998923	0.926884	0.997138	0.999167	0.999772
SHH0116_adeno.ndpi	1	0.748253	0.933961	0.497459	0.569971	0.540048	0.797781	0.987285	0.635035	0.92593	0.92593	0.921107	0.935934	0.859705	0.92593	0.880377	0.925434
SHH0121_squamous.ndpi	0	0.308576	0.412734	0.085335	0.537498	0.525033	0.160411	0.0574398	0.622684	0.0520491	0.0520491	0.0771503	0.224667	0.783917	0.0520491	0.210174	0.181642
SHH0122_squamous.ndpi	0	0.259566	0.441484	0.929212	0.655827	0.603652	0.679719	0.318748	0.617004	0.407229	0.407229	0.49269	0.284044	0.51102	0.407229	0.448605	0.199889
SHH0130_adeno.ndpi	1	0.999535	0.999457	0.999837	0.928271	0.829551	0.820202	0.999874	0.738873	0.998908	0.998908	0.999654	0.992323	0.477024	0.998908	0.933406	0.356683
SHH0151_adeno.ndpi	1	0.996689	0.997105	0.999209	0.900747	0.890274	0.820202	0.999599	0.652329	0.99954	0.99954	0.999847	0.998503	0.867141	0.99954	0.998404	0.931332
SHH0157_adeno.ndpi	1	0.991511	0.997177	0.998737	0.636214	0.629535	0.820202	0.999363	0.609227	0.999075	0.999075	0.996888	0.997253	0.927206	0.999075	0.99856	0.994922
SHH0165_adeno.ndpi	1	0.233795	0.852135	0.693701	0.385957	0.414715	0.264386	0.347174	0.610675	0.810969	0.810969	0.455932	0.505935	0.74455	0.810969	0.149047	0.192465
SHH0173_adeno.ndpi	1	0.995692	0.999809	0.999898	0.759536	0.749246	0.820202	0.999969	0.651719	0.999695	0.999695	0.99994	0.999872	0.936779	0.999695	0.99152	0.996002
SHH0211_squamous.ndpi	0	0.153739	0.492164	0.370651	0.506205	0.41315	0.515548	0.177191	0.673445	0.485744	0.485744	0.672712	0.499321	0.608644	0.485744	0.532293	0.466102
SHH0218_squamous.ndpi	0	0.146263	0.535196	0.209848	0.544555	0.542906	0.754065	0.406148	0.639079	0.353351	0.353351	0.379894	0.629798	0.546921	0.353351	0.521123	0.575227
SHH0223_squamous.ndpi	0	0.797802	0.979151	0.971318	0.623371	0.483483	0.802479	0.543653	0.671263	0.203714	0.203714	0.681754	0.424096	0.684881	0.203714	0.281421	0.100588
SHH0224_squamous.ndpi	0	0.870449	0.952587	0.983734	0.632251	0.455027	0.788399	0.931355	0.700708	0.0708362	0.0708362	0.00769825	0.249789	0.417745	0.0708362	0.271479	0.136057
SHH0230_adeno.ndpi	1	0.964309	0.976049	0.996155	0.68699	0.671562	0.817487	0.984025	0.627658	0.944671	0.944671	0.972406	0.933788	0.714523	0.944671	0.998639	0.992914
SHH0234_adeno.ndpi	1	0.466959	0.497629	0.595574	0.513042	0.259191	0.398584	0.178497	0.698239	0.1761	0.1761	0.370882	0.0544031	0.617411	0.1761	0.0420776	0.113944
SHH0258_adeno.ndpi	1	0.998344	0.994765	0.998601	0.967561	0.952681	0.819608	0.999639	0.671462	0.953094	0.953094	0.985671	0.991458	0.963636	0.953094	0.966373	0.780906
SHH0262_adeno.ndpi	1	0.31122	0.262102	0.263649	0.632028	0.578016	0.802123	0.783241	0.616654	0.970548	0.970548	0.837797	0.89163	0.886295	0.970548	0.918036	0.799319
SHH0268_squamous.ndpi	0	0.482907	0.0468474	0.0186747	0.0974657	0.0825928	0.111443	0.0340132	0.640361	0.0151079	0.0151079	0.00458187	0.0282715	0.298538	0.0151079	0.035828	0.17672
SHH0286_adeno.ndpi	1	0.999234	0.998088	0.999101	0.800528	0.792944	0.818576	0.999773	0.63377	0.994428	0.994428	0.997679	0.984461	0.943104	0.994428	0.999926	0.968544
SHH0305_adeno.ndpi	1	0.934179	0.957087	0.954948	0.866699	0.706475	0.745613	0.937264	0.715658	0.98837	0.98837	0.98872	0.99746	0.771378	0.98837	0.75951	0.710604
SHH0306_adeno.ndpi	1	0.951387	0.163286	0.880642	0.951643	0.865204	0.773328	0.839906	0.721495	0.990134	0.990134	0.995984	0.998046	0.804063	0.990134	0.902356	0.931391
SHH0307_adeno.ndpi	1	0.80108	0.762012	0.750258	0.560794	0.372712	0.721218	0.801913	0.672448	0.907826	0.907826	0.942756	0.90974	0.791322	0.907826	0.691389	0.386652
SHH0321_adeno.ndpi	1	0.999435	0.999936	0.999984	0.638993	0.606895	0.820202	0.999999	0.623582	0.999906	0.999906	0.999828	0.999689	0.774664	0.999906	0.998694	0.998024
SHH0322_squamous.ndpi	0	0.243281	0.391966	0.428788	0.514856	0.516083	0.602635	0.458821	0.629895	0.775652	0.775652	0.636293	0.61038	0.589105	0.775652	0.71432	0.511991
SHH0324_squamous.ndpi	0	0.415625	0.0179378	0.00391713	0.260068	0.281284	0.124834	0.00121503	0.601725	0.00739359	0.00739359	0.00600485	0.0199907	0.522736	0.00739359	0.00998264	0.01944
SHH0325_squamous.ndpi	0	0.131608	0.0853408	0.0590666	0.452856	0.462958	0.221061	0.00604427	0.632151	0.0135921	0.0135921	0.133596	0.128493	0.59577	0.0135921	0.0384778	0.115894
SHH0326_adeno.ndpi	1	0.999356	0.999861	0.999969	0.985511	0.989025	0.820202	0.999995	0.706834	0.999609	0.999609	0.999963	0.999752	0.974931	0.999609	0.999754	0.99854
SHH0334_adeno.ndpi	1	0.206492	0.251512	0.431242	0.0193851	0.00809504	0.548849	0.250823	0.661399	0.283931	0.283931	0.264966	0.424155	0.797588	0.283931	0.873178	0.701711
SHH0343_adeno.ndpi	1	0.998632	0.999925	0.999931	0.660159	0.637393	0.820128	0.99998	0.632404	0.999847	0.999847	0.999658	0.999514	0.950359	0.999847	0.999681	0.992546
SHH0358_adeno.ndpi	1	0.718293	0.997955	0.996982	0.697634	0.683467	0.755637	0.995133	0.682183	0.999473	0.999473	0.999546	0.989546	0.96598	0.999473	0.99984	0.999967
SHH0360_adeno.ndpi	1	0.285574	0.247562	0.357446	0.621629	0.61267	0.287651	0.282757	0.648955	0.782153	0.782153	0.519733	0.619139	0.626555	0.782153	0.745773	0.679437
SHH0361_adeno.ndpi	1	0.262792	0.435392	0.808763	0.765079	0.722946	0.322739	0.6193	0.638638	0.735597	0.735597	0.787987	0.331411	0.360492	0.735597	0.726586	0.805014
SHH0365_adeno.ndpi	1	0.994588	0.997458	0.999091	0.825536	0.723006	0.812396	0.998734	0.616962	0.995493	0.995493	0.991374	0.991229	0.770479	0.995493	0.986928	0.974435
SHH0372_adeno.ndpi	1	0.766121	0.813845	0.326025	0.637904	0.631506	0.609996	0.820554	0.598777	0.880342	0.880342	0.92226	0.75344	0.407803	0.880342	0.350335	0.512845
SHH0374_squamous.ndpi	0	0.33376	0.426141	0.213483	0.699129	0.515235	0.108083	0.0629119	0.684676	0.0157687	0.0157687	0.41685	0.794752	0.898756	0.0157687	0.363201	0.0997865
SHH0384_adeno.ndpi	1	0.850774	0.806857	0.890408	0.711103	0.675035	0.773552	0.749466	0.639031	0.988912	0.988912	0.994588	0.975041	0.794887	0.988912	0.932281	0.747123
SHH0391_adeno.ndpi	1	0.591111	0.824589	0.869507	0.495905	0.331948	0.191022	0.598573	0.650717	0.0276839	0.0276839	0.54044	0.871863	0.889633	0.0276839	0.73878	0.485361
SHH0401_adeno.ndpi	1	0.649761	0.705117	0.285909	0.580807	0.565324	0.526916	0.399799	0.678711	0.975414	0.975414	0.986781	0.972272	0.952457	0.975414	0.960186	0.855045
SHH0407_adeno.ndpi	1	0.346368	0.526213	0.501069	0.745607	0.711561	0.708233	0.635029	0.692041	0.923207	0.923207	0.940713	0.797165	0.84425	0.923207	0.922093	0.762845
SHH0416_adeno.ndpi	1	0.172062	0.223512	0.327048	0.673318	0.661727	0.446936	0.221181	0.715329	0.784769	0.784769	0.72444	0.755508	0.89485	0.784769	0.473227	0.0416544
SHH0437_adeno.ndpi	1	0.994794	0.999609	0.999696	0.730568	0.720525	0.819387	0.999874	0.636556	0.995795	0.995795	0.993103	0.999128	0.883624	0.995795	0.999724	0.999166
SHH0440_adeno.ndpi	1	0.998663	0.999944	0.999939	0.735293	0.723273	0.815598	0.999989	0.639748	0.999785	0.999785	0.999925	0.999978	0.940741	0.999785	0.999731	0.999301
SHH0453_adeno.ndpi	1	0.140396	0.568605	0.382912	0.0344991	0.0597009	0.222647	0.0776363	0.69948	0.677784	0.677784	0.304024	0.472809	0.568445	0.677784	0.360949	0.322667
SHH0459_adeno.ndpi	1	0.997093	0.999681	0.999817	0.952415	0.9584	0.820202	0.999966	0.648996	0.999866	0.999866	0.999889	0.999897	0.972801	0.999866	0.99845	0.994548
SHH0462_adeno.ndpi	1	0.999541	0.999916	0.999942	0.61024	0.592879	0.820202	0.999916	0.620525	0.999471	0.999471	0.999859	0.99799	0.950036	0.999471	0.99499	0.996986
SHH0465_adeno.ndpi	1	0.905589	0.914737	0.968467	0.627312	0.49679	0.804231	0.951327	0.675307	0.940731	0.940731	0.962808	0.995379	0.877665	0.940731	0.884736	0.720782
SHH0469_squamous.ndpi	0	0.0953622	0.516581	0.191608	0.682194	0.616824	0.197135	0.225061	0.662175	0.0757809	0.0757809	0.184513	0.496882	0.825777	0.0757809	0.459888	0.0783241
SHH0481_adeno.ndpi	1	0.999927	0.999967	0.999989	0.996185	0.997045	0.820202	1	0.712339	0.999783	0.999783	0.999968	0.999947	0.972358	0.999783	0.999924	0.998833
SHH0482_adeno.ndpi	1	0.992018	0.99438	0.997862	0.823815	0.810655	0.820202	0.999469	0.67396	0.997891	0.997891	0.999863	0.99794	0.900752	0.997891	0.999832	0.992674
SHH0484_adeno.ndpi	1	0.990948	0.99756	0.99919	0.939125	0.887678	0.820202	0.999384	0.662474	0.997017	0.997017	0.994759	0.990241	0.878678	0.997017	0.993611	0.923841
SHH0492_adeno.ndpi	1	0.643263	0.827948	0.817021	0.731019	0.700427	0.746408	0.899822	0.673798	0.829801	0.829801	0.97397	0.872115	0.692874	0.829801	0.775881	0.860821
SHH0510_adeno.ndpi	1	0.736081	0.880857	0.929611	0.613739	0.604188	0.818958	0.973356	0.618407	0.995451	0.995451	0.993786	0.95579	0.808798	0.995451	0.824554	0.773072
SHH0514_adeno.ndpi	1	0.86377	0.872937	0.919432	0.802862	0.75799	0.794233	0.98239	0.673056	0.98629	0.98629	0.993578	0.99259	0.869796	0.98629	0.99009	0.978089
SHH0528_adeno.ndpi	1	0.997586	0.999885	0.99978	0.944513	0.950813	0.820202	0.99999	0.636788	0.999459	0.999459	0.99975	0.999414	0.904666	0.999459	0.999391	0.999558
SHH0532_adeno.ndpi	1	0.999361	0.998403	0.999278	0.671488	0.662473	0.820202	0.999359	0.643425	0.998479	0.998479	0.998156	0.998816	0.940702	0.998479	0.999411	0.928813
SHH0545_adeno.ndpi	1	0.992356	0.984616	0.993657	0.760387	0.741415	0.817084	0.992149	0.657473	0.996789	0.996789	0.997547	0.998624	0.848084	0.996789	0.992245	0.951249
SHH0552_adeno.ndpi	1	0.997481	0.999658	0.999821	0.969434	0.974443	0.820202	0.999984	0.659567	0.999775	0.999775	0.999879	0.999365	0.862944	0.999775	0.999776	0.999198
SHH0577_squamous.ndpi	0	0.928768	0.864791	0.951382	0.752614	0.735873	0.67746	0.892781	0.685785	0.619553	0.619553	0.956754	0.993564	0.917496	0.619553	0.973579	0.829771
SHH0599_adeno.ndpi	1	0.625285	0.788193	0.705102	0.614173	0.582079	0.498847	0.753316	0.640795	0.96535	0.96535	0.975818	0.68639	0.160445	0.96535	0.96984	0.700066
SHH0600_adeno.ndpi	1	0.968912	0.920269	0.923386	0.643145	0.505488	0.69833	0.942404	0.650218	0.953231	0.953231	0.926927	0.751228	0.575525	0.953231	0.57833	0.138716
SHH0606_adeno.ndpi	1	0.252059	0.235852	0.451488	0.482218	0.483047	0.173901	0.194582	0.636944	0.491107	0.491107	0.719623	0.272768	0.790436	0.491107	0.527085	0.447751
SHH0618_squamous.ndpi	0	0.204558	0.372882	0.254793	0.0871982	0.0282085	0.106986	0.0165792	0.705347	0.000340831	0.000340831	0.00472364	0.138603	0.933248	0.000340831	0.000682081	0.0123349
SHH0625_adeno.ndpi	1	0.582144	0.955622	0.916716	0.48021	0.443132	0.69573	0.581974	0.658544	0.997549	0.997549	0.992321	0.984869	0.943982	0.997549	0.882798	0.42713
SHH0626_adeno.ndpi	1	0.573512	0.860412	0.723146	0.467163	0.268737	0.681561	0.808778	0.67721	0.994711	0.994711	0.915893	0.982882	0.928422	0.994711	0.900333	0.87191
SHH0627_adeno.ndpi	1	0.63058	0.554279	0.471026	0.421913	0.218725	0.670975	0.590972	0.655271	0.975572	0.975572	0.933953	0.986002	0.847607	0.975572	0.956736	0.599101
SHH0630_squamous.ndpi	0	0.270941	0.900743	0.565786	0.608755	0.534436	0.534122	0.405557	0.671835	0.900567	0.900567	0.509475	0.243808	0.777417	0.900567	0.833215	0.790594
SHH0642_adeno.ndpi	1	0.458442	0.484954	0.606335	0.311049	0.326781	0.757798	0.580449	0.617933	0.952163	0.952163	0.864603	0.600919	0.776352	0.952163	0.914401	0.457816
SHH0645_adeno.ndpi	1	0.826041	0.979261	0.975297	0.195596	0.253903	0.783176	0.985435	0.65025	0.994426	0.994426	0.99612	0.951549	0.619347	0.994426	0.618454	0.580056
SHH0647_adeno.ndpi	1	0.762348	0.77139	0.951644	0.651447	0.588739	0.810705	0.929808	0.663356	0.980103	0.980103	0.966093	0.8592	0.333582	0.980103	0.766428	0.752158
SHH0648_adeno.ndpi	1	0.718861	0.786035	0.77799	0.575624	0.465178	0.152329	0.854171	0.654082	0.917514	0.917514	0.97329	0.964225	0.401933	0.917514	0.712107	0.317387
SHH0653_adeno.ndpi	1	0.531017	0.910323	0.884777	0.683388	0.673448	0.816206	0.966788	0.633352	0.803559	0.803559	0.951284	0.861238	0.690543	0.803559	0.764547	0.639483
SHH0665_adeno.ndpi	1	0.999085	0.999816	0.999642	0.970289	0.974778	0.820202	0.999987	0.682984	0.999975	0.999975	0.999989	0.999877	0.976596	0.999975	0.999726	0.999122
SHH0669_adeno.ndpi	1	0.982342	0.988608	0.998833	0.693343	0.672888	0.820202	0.997189	0.659497	0.999658	0.999658	0.999752	0.991452	0.950802	0.999658	0.998643	0.996211
SHH0672_adeno.ndpi	1	0.987383	0.999292	0.998359	0.89975	0.902013	0.819938	0.999897	0.667979	0.999506	0.999506	0.99602	0.955568	0.939944	0.999506	0.99504	0.989795
SHH0676_squamous.ndpi	0	0.076237	0.110032	0.0796847	0.64156	0.541798	0.099627	0.00560588	0.66215	0.000329728	0.000329728	0.000152489	0.0287476	0.88553	0.000329728	0.0010733	0.013475
SHH0683_adeno.ndpi	1	0.983708	0.998086	0.995673	0.92137	0.862849	0.808913	0.999123	0.634255	0.998338	0.998338	0.995586	0.986028	0.923899	0.998338	0.998356	0.991491
SHH0691_adeno.ndpi	1	0.0931425	0.155008	0.163055	0.42314	0.436807	0.117862	0.111436	0.596777	0.204471	0.204471	0.38303	0.084209	0.320937	0.204471	0.0246072	0.0711994
SHH0692_adeno.ndpi	1	0.175526	0.473009	0.285345	0.463924	0.480782	0.496979	0.475889	0.60661	0.852753	0.852753	0.346621	0.394934	0.308726	0.852753	0.379028	0.230463
SHH0704_adeno.ndpi	1	0.294865	0.238529	0.368629	0.652305	0.644133	0.651668	0.384973	0.626319	0.889839	0.889839	0.920943	0.841837	0.752958	0.889839	0.872327	0.931846
SHH0708_adeno.ndpi	1	0.325548	0.343855	0.400208	0.615187	0.607133	0.601354	0.364216	0.644935	0.972894	0.972894	0.932018	0.914566	0.953123	0.972894	0.965369	0.923025
SHH0710_adeno.ndpi	1	0.154238	0.197825	0.222222	0.586704	0.581537	0.701767	0.259972	0.634423	0.92146	0.92146	0.949279	0.879127	0.916697	0.92146	0.916223	0.900529
SHH0721_adeno.ndpi	1	0.634404	0.484975	0.854443	0.517411	0.520735	0.749007	0.658978	0.635432	0.99428	0.99428	0.992298	0.991668	0.790561	0.99428	0.972609	0.901971
SHH0723_adeno.ndpi	1	0.351028	0.306942	0.400492	0.471297	0.470564	0.405305	0.331306	0.642645	0.691211	0.691211	0.738173	0.221702	0.611004	0.691211	0.94146	0.830832
SHH0740_adeno.ndpi	1	0.999723	0.99965	0.999961	0.91213	0.915945	0.820202	0.999995	0.66808	0.999768	0.999768	0.999948	0.999461	0.813699	0.999768	0.998762	0.996496
SHH0743_adeno.ndpi	1	0.886702	0.930086	0.948654	0.586904	0.580885	0.798381	0.987715	0.621316	0.994128	0.994128	0.990742	0.991297	0.952635	0.994128	0.996706	0.998756
SHH0744_adeno.ndpi	1	0.269234	0.285086	0.361129	0.632647	0.624158	0.526938	0.515114	0.647993	0.90486	0.90486	0.868577	0.782158	0.835721	0.90486	0.827081	0.603641
SHH0754_adeno.ndpi	1	0.278518	0.390771	0.412749	0.394685	0.402056	0.347925	0.552983	0.637487	0.421283	0.421283	0.209212	0.365275	0.384887	0.421283	0.394776	0.207189
SHH0758_adeno.ndpi	1	0.753757	0.803262	0.25334	0.660518	0.650768	0.343475	0.814124	0.684338	0.904231	0.904231	0.873125	0.912812	0.770738	0.904231	0.92361	0.952127
SHH0760_adeno.ndpi	1	0.990254	0.996574	0.999641	0.955032	0.953762	0.820202	0.999751	0.677231	0.998955	0.998955	0.99958	0.990595	0.907824	0.998955	0.997909	0.999193
SHH0762_adeno.ndpi	1	0.972841	0.998673	0.997879	0.798904	0.791311	0.820202	0.996002	0.67105	0.99097	0.99097	0.995415	0.994495	0.9681	0.99097	0.976456	0.992442
SHH0782_adeno.ndpi	1	0.999057	0.999913	0.999855	0.978413	0.982249	0.820202	0.999996	0.68655	0.999725	0.999725	0.99981	0.99954	0.957133	0.999725	0.999286	0.998016
SHH0784_squamous.ndpi	0	0.267402	0.123018	0.249689	0.370203	0.37582	0.118509	0.124969	0.607145	0.648395	0.648395	0.466584	0.375051	0.548382	0.648395	0.65665	0.109095
SHH0788_squamous.ndpi	0	0.236103	0.14054	0.0182243	0.582478	0.579921	0.1048	0.0121713	0.620593	0.0219055	0.0219055	0.0430982	0.39102	0.700617	0.0219055	0.0252862	0.133489
SHH0799_squamous.ndpi	0	0.437702	0.0575281	0.0544676	0.357469	0.386896	0.0997745	0.0022886	0.630669	0.00223683	0.00223683	0.00229382	0.00452013	0.184829	0.00223683	0.0314722	0.0396229
SHH0828_adeno.ndpi	1	0.978929	0.961603	0.993517	0.837602	0.83408	0.820202	0.997069	0.642001	0.995935	0.995935	0.998892	0.996899	0.955114	0.995935	0.967738	0.637189
SHH0831_adeno.ndpi	1	0.99097	0.990997	0.994843	0.939312	0.933643	0.819643	0.998369	0.667643	0.990302	0.990302	0.978492	0.991374	0.940477	0.990302	0.990957	0.947888
SHH0832_adeno.ndpi	1	0.889969	0.978368	0.979048	0.642286	0.635534	0.820202	0.991154	0.64654	0.997325	0.997325	0.996985	0.985846	0.895951	0.997325	0.993806	0.894016
SHH0841_adeno.ndpi	1	0.308733	0.325635	0.693239	0.46006	0.475628	0.424053	0.587997	0.608811	0.788668	0.788668	0.788855	0.841096	0.713571	0.788668	0.82502	0.431159
SHH0847_adeno.ndpi	1	0.980085	0.987288	0.994925	0.808936	0.683931	0.811652	0.996661	0.663421	0.792741	0.792741	0.995291	0.998741	0.912318	0.792741	0.989243	0.982588
SHH0850_adeno.ndpi	1	0.403171	0.659985	0.63262	0.506311	0.515869	0.723152	0.804759	0.625997	0.842583	0.842583	0.912121	0.649271	0.515552	0.842583	0.847528	0.684359
SHH0852_adeno.ndpi	1	0.733457	0.968546	0.907907	0.517968	0.524337	0.819959	0.990923	0.614979	0.826388	0.826388	0.837989	0.907692	0.744695	0.826388	0.922906	0.418559
SHH0853_adeno.ndpi	1	0.935157	0.92705	0.946556	0.619221	0.574398	0.816541	0.993261	0.630297	0.980184	0.980184	0.977423	0.924432	0.392631	0.980184	0.808848	0.636137
SHH0855_adeno.ndpi	1	0.55137	0.730412	0.891454	0.583144	0.574309	0.762537	0.869823	0.640856	0.882793	0.882793	0.900825	0.865685	0.598902	0.882793	0.217184	0.343638
SHH0862_adeno.ndpi	1	0.968014	0.995887	0.996078	0.859324	0.725757	0.820202	0.997272	0.720611	0.990357	0.990357	0.998991	0.990042	0.816386	0.990357	0.696259	0.82512
SHH0864_adeno.ndpi	1	0.928485	0.933441	0.954785	0.890573	0.859758	0.820034	0.987336	0.714534	0.996028	0.996028	0.996618	0.991689	0.967096	0.996028	0.971664	0.806011
SHH0872_adeno.ndpi	1	0.999433	0.99928	0.999727	0.933535	0.920496	0.820202	0.99931	0.7135	0.999941	0.999941	0.999736	0.999856	0.845589	0.999941	0.999898	0.995928
SHH0878_adeno.ndpi	1	0.984177	0.998252	0.997514	0.695052	0.622242	0.820134	0.999461	0.693369	0.98577	0.98577	0.995686	0.978711	0.719987	0.98577	0.943763	0.981576
SHH0883_adeno.ndpi	1	0.999933	0.999962	0.999995	0.997577	0.997878	0.820202	0.999999	0.70386	0.999882	0.999882	0.999925	0.999971	0.965257	0.999882	0.999949	0.997575
SHH0885_adeno.ndpi	1	0.993918	0.999708	0.999755	0.966126	0.971962	0.820202	0.999945	0.660748	0.999861	0.999861	0.99992	0.999963	0.963412	0.999861	0.999896	0.999826
SHH0888_adeno.ndpi	1	0.395265	0.602002	0.592176	0.67627	0.667414	0.617438	0.654047	0.664328	0.939476	0.939476	0.911217	0.874831	0.776644	0.939476	0.826567	0.785549
SHH0889_adeno.ndpi	1	0.778866	0.956148	0.985996	0.705292	0.690818	0.815331	0.981396	0.680849	0.984077	0.984077	0.977689	0.924497	0.765067	0.984077	0.959315	0.924864
SHH0899_adeno.ndpi	1	0.998732	0.999404	0.999794	0.880441	0.87643	0.818069	0.999943	0.658979	0.997085	0.997085	0.999412	0.997828	0.614017	0.997085	0.966474	0.971713
SHH0900_adeno.ndpi	1	0.926462	0.861894	0.895737	0.710312	0.700379	0.770924	0.741335	0.669944	0.896001	0.896001	0.993189	0.955972	0.674648	0.896001	0.65462	0.799242
SHH0922_squamous.ndpi	0	0.276222	0.554534	0.16944	0.543698	0.544544	0.523408	0.580677	0.637058	0.105806	0.105806	0.622179	0.849772	0.766389	0.105806	0.399083	0.481248
SHH0937_adeno.ndpi	1	0.990351	0.997755	0.998374	0.914582	0.917759	0.820202	0.999813	0.637983	0.999976	0.999976	0.999937	0.999993	0.942813	0.999976	0.999756	0.992528
SHH0953_adeno.ndpi	1	0.997673	0.999793	0.999548	0.796811	0.78648	0.820202	0.99976	0.67248	0.999444	0.999444	0.99883	0.999072	0.957162	0.999444	0.99993	0.999923
SHH0956_adeno.ndpi	1	0.49579	0.297261	0.617664	0.55978	0.557798	0.140361	0.431658	0.608501	0.905169	0.905169	0.848928	0.494601	0.688638	0.905169	0.908264	0.768078
SHH0958_adeno.ndpi	1	0.487421	0.311837	0.482025	0.672884	0.663865	0.32577	0.398359	0.650023	0.903073	0.903073	0.543159	0.275119	0.76058	0.903073	0.756676	0.681744
SHH0960_adeno.ndpi	1	0.999421	0.998021	0.999572	0.892195	0.870867	0.820202	0.999884	0.675676	0.999992	0.999992	0.999997	0.999988	0.988858	0.999992	0.999954	0.954897
SHH0963_adeno.ndpi	1	0.999301	0.999228	0.999694	0.9931	0.994569	0.820202	0.999969	0.676825	0.999994	0.999994	0.999996	0.999994	0.967053	0.999994	0.999965	0.999838
SHH0967_adeno.ndpi	1	0.308198	0.225728	0.444991	0.566335	0.567543	0.234447	0.467308	0.603455	0.670449	0.670449	0.426163	0.587804	0.662555	0.670449	0.624973	0.264876
SHH0987_adeno.ndpi	1	0.984261	0.996436	0.997395	0.619642	0.610424	0.820202	0.989569	0.625024	0.999856	0.999856	0.998415	0.988893	0.928374	0.999856	0.984475	0.956429
SHH0994_adeno.ndpi	1	0.85411	0.936398	0.972085	0.498678	0.506707	0.805925	0.965725	0.627985	0.882433	0.882433	0.888185	0.36655	0.409464	0.882433	0.962072	0.957955
SHH1006_adeno.ndpi	1	0.999323	0.998295	0.999825	0.647303	0.623322	0.820202	0.999864	0.658701	0.998069	0.998069	0.999316	0.999307	0.950899	0.998069	0.998843	0.971484
SHH1008_adeno.ndpi	1	0.409157	0.477298	0.820898	0.679383	0.669902	0.660185	0.653124	0.674084	0.967643	0.967643	0.928011	0.975736	0.929212	0.967643	0.977646	0.933972
SHH1009_adeno.ndpi	1	0.922084	0.988701	0.989203	0.815569	0.801347	0.778189	0.975116	0.632	0.998382	0.998382	0.999381	0.998254	0.918317	0.998382	0.974721	0.953349
SHH1016_adeno.ndpi	1	0.999695	0.998946	0.999862	0.989836	0.992367	0.820202	0.999974	0.725897	0.996788	0.996788	0.999818	0.99995	0.98483	0.996788	0.999696	0.998749
SHH1020_adeno.ndpi	1	0.997104	0.997058	0.998613	0.557643	0.539873	0.818619	0.999611	0.66348	0.99435	0.99435	0.994174	0.994403	0.983351	0.99435	0.998969	0.945355
SHH1023_adeno.ndpi	1	0.999444	0.99896	0.999239	0.727264	0.716555	0.820101	0.999747	0.619732	0.998618	0.998618	0.99955	0.999645	0.928559	0.998618	0.992399	0.950775
SHH1048_adeno.ndpi	1	0.42038	0.345385	0.411063	0.772403	0.754809	0.649479	0.667526	0.672437	0.978478	0.978478	0.944485	0.608734	0.756174	0.978478	0.97896	0.931103
SHH1049_adeno.ndpi	1	0.689022	0.962943	0.959352	0.593583	0.587988	0.818329	0.937406	0.620872	0.985258	0.985258	0.979221	0.944933	0.658458	0.985258	0.922996	0.543353
SHH1051_adeno.ndpi	1	0.930086	0.959788	0.92172	0.662129	0.653944	0.807743	0.969536	0.619416	0.987378	0.987378	0.978027	0.996398	0.84135	0.987378	0.994955	0.935804
SHH1059_adeno.ndpi	1	0.489786	0.514187	0.73022	0.338155	0.351052	0.690124	0.733563	0.618995	0.988614	0.988614	0.9471	0.963141	0.805314	0.988614	0.991566	0.874365
SHH1073_squamous.ndpi	0	0.737997	0.768228	0.723948	0.612515	0.596877	0.64744	0.727437	0.695948	0.0230069	0.0230069	0.383692	0.939945	0.610978	0.0230069	0.0322101	0.167472
SHH1075_squamous.ndpi	0	0.720172	0.859325	0.790955	0.672842	0.632853	0.189306	0.814712	0.648031	0.00690515	0.00690515	0.209462	0.146539	0.428632	0.00690515	0.537985	0.384221
SHH1078_squamous.ndpi	0	0.0798053	0.0489301	0.0077162	0.267704	0.282143	0.131733	0.0228854	0.652519	0.000594618	0.000594618	0.000701919	0.0242843	0.516304	0.000594618	0.0190772	0.0149757
SHH1079_squamous.ndpi	0	0.698445	0.171364	0.0358484	0.30981	0.308804	0.106018	0.00943014	0.662499	0.00121534	0.00121534	0.0020805	0.047061	0.518144	0.00121534	0.00120818	0.00992898
SHH1089_squamous.ndpi	0	0.461887	0.235325	0.184902	0.589424	0.570418	0.231858	0.0967577	0.659788	0.0578739	0.0578739	0.0882538	0.072948	0.273993	0.0578739	0.227278	0.710585
SHH1094_adeno.ndpi	1	0.768217	0.815706	0.347001	0.694195	0.683616	0.707075	0.833345	0.646771	0.889271	0.889271	0.998244	0.996298	0.825129	0.889271	0.910575	0.96179
SHH1098_adeno.ndpi	1	0.54238	0.441597	0.495814	0.460777	0.460122	0.677843	0.821596	0.626876	0.994612	0.994612	0.99943	0.998602	0.970744	0.994612	0.946513	0.954676
SHH1101_adeno.ndpi	1	0.439935	0.213548	0.327188	0.384295	0.388073	0.573254	0.376051	0.618611	0.964589	0.964589	0.972155	0.929144	0.746627	0.964589	0.883466	0.307059
SHH1103_adeno.ndpi	1	0.599172	0.371543	0.542219	0.354306	0.359469	0.464319	0.266573	0.630224	0.991794	0.991794	0.984804	0.984742	0.958193	0.991794	0.976975	0.831683
SHH1107_adeno.ndpi	1	0.664126	0.462656	0.419192	0.48795	0.314934	0.50965	0.578018	0.684332	0.636315	0.636315	0.519213	0.666711	0.751567	0.636315	0.466898	0.83378
SHH1108_adeno.ndpi	1	0.906662	0.964253	0.950106	0.594799	0.582544	0.797333	0.896993	0.664874	0.511239	0.511239	0.461513	0.657654	0.674236	0.511239	0.659879	0.448875
SHH1109_adeno.ndpi	1	0.970948	0.999044	0.999363	0.618669	0.612332	0.814386	0.991724	0.658661	0.905214	0.905214	0.959456	0.969833	0.734627	0.905214	0.959551	0.813582
SHH1117_adeno.ndpi	1	0.998839	0.999887	0.999974	0.940606	0.944975	0.820202	0.999998	0.678394	0.999986	0.999986	0.999952	0.99894	0.886556	0.999986	0.999676	0.995641
SHH1127_adeno.ndpi	1	0.829387	0.983339	0.96837	0.39755	0.403384	0.708482	0.949988	0.598672	0.96068	0.96068	0.991757	0.966546	0.580591	0.96068	0.8113	0.926557
SHH1128_adeno.ndpi	1	0.565641	0.846492	0.885947	0.397772	0.403097	0.736226	0.586907	0.611938	0.758564	0.758564	0.843773	0.596874	0.615827	0.758564	0.487324	0.622558
SHH1135_adeno.ndpi	1	0.996827	0.996045	0.997036	0.917832	0.908071	0.820202	0.998874	0.659257	0.998475	0.998475	0.999211	0.990436	0.878105	0.998475	0.995561	0.97221
SHH1147_squamous.ndpi	0	0.218952	0.815625	0.564746	0.497006	0.418675	0.643927	0.833223	0.643516	0.828438	0.828438	0.809782	0.934065	0.483753	0.828438	0.351763	0.390141
SHH1150_squamous.ndpi	0	0.282037	0.473609	0.469234	0.24016	0.228603	0.275684	0.198347	0.648016	0.671701	0.671701	0.764205	0.204803	0.42182	0.671701	0.327007	0.256085
SHH1159_adeno.ndpi	1	0.997032	0.998943	0.999352	0.79706	0.786307	0.820202	0.999343	0.650596	0.999975	0.999975	0.999639	0.999801	0.968316	0.999975	0.998378	0.994915
SHH1163_adeno.ndpi	1	0.999462	0.999834	0.999926	0.994134	0.995354	0.811612	0.999997	0.678151	0.997454	0.997454	0.99935	0.99977	0.992061	0.997454	0.999455	0.999838
SHH1164_adeno.ndpi	1	0.999273	0.999922	0.999978	0.988322	0.991244	0.820101	0.999994	0.680979	0.99994	0.99994	0.999717	0.999955	0.979639	0.99994	0.999946	0.999576
SHH1168_adeno.ndpi	1	0.998707	0.999752	0.999813	0.996588	0.997441	0.820202	0.99999	0.70425	0.999778	0.999778	0.999909	0.999617	0.980834	0.999778	0.996158	0.93983
SHH1170_adeno.ndpi	1	0.995709	0.997885	0.998658	0.90592	0.908889	0.820202	0.999368	0.631426	0.999622	0.999622	0.999371	0.999922	0.918737	0.999622	0.991521	0.969319
SHH1183_adeno.ndpi	1	0.975724	0.998857	0.99878	0.510148	0.51589	0.811914	0.99916	0.616445	0.989007	0.989007	0.99115	0.965712	0.843253	0.989007	0.999095	0.983273
SHH1191_adeno.ndpi	1	0.997937	0.999849	0.999864	0.989051	0.991673	0.820202	0.9999	0.695013	0.999937	0.999937	0.999846	0.999869	0.953076	0.999937	0.999984	0.999851
SHH1201_adeno.ndpi	1	0.996027	0.999382	0.999837	0.793164	0.782403	0.819278	0.999891	0.636469	0.997478	0.997478	0.999722	0.995721	0.924041	0.997478	0.999169	0.972779
SHH1202_adeno.ndpi	1	0.441719	0.741417	0.605208	0.603848	0.597587	0.614693	0.529004	0.694081	0.930735	0.930735	0.942261	0.920148	0.750717	0.930735	0.968523	0.948706
SHH1207_adeno.ndpi	1	0.7424	0.794919	0.36231	0.718939	0.706407	0.631222	0.806192	0.673589	0.974344	0.974344	0.982189	0.93787	0.60048	0.974344	0.907531	0.963219
SHH1208_adeno.ndpi	1	0.246373	0.354167	0.526999	0.582516	0.579986	0.671306	0.63275	0.637523	0.960387	0.960387	0.858352	0.994122	0.704958	0.960387	0.936054	0.852089
SHH1213_adeno.ndpi	1	0.857019	0.981598	0.987255	0.343801	0.36234	0.817892	0.985801	0.610812	0.9991	0.9991	0.997846	0.971644	0.69951	0.9991	0.973162	0.95516
SHH1214_adeno.ndpi	1	0.948671	0.920599	0.935773	0.813283	0.560196	0.689668	0.884295	0.688712	0.927242	0.927242	0.94735	0.995691	0.724087	0.927242	0.900049	0.776488
SHH1217_adeno.ndpi	1	0.989477	0.979823	0.991048	0.933921	0.865605	0.794702	0.993284	0.696278	0.997555	0.997555	0.999319	0.992291	0.938649	0.997555	0.994979	0.988408
SHH1219_adeno.ndpi	1	0.996084	0.990385	0.9966	0.903167	0.760576	0.797369	0.99504	0.68383	0.999002	0.999002	0.99843	0.995338	0.97347	0.999002	0.980297	0.967342
SHH1227_adeno.ndpi	1	0.56181	0.631783	0.692081	0.415472	0.373318	0.320728	0.562935	0.642653	0.506522	0.506522	0.782082	0.553703	0.648866	0.506522	0.713885	0.744947
SHH1230_adeno.ndpi	1	0.839812	0.893329	0.927445	0.738658	0.680435	0.722125	0.862684	0.655551	0.300646	0.300646	0.321968	0.626401	0.762214	0.300646	0.0695716	0.284129
SHH1234_adeno.ndpi	1	0.947774	0.998841	0.999119	0.74597	0.735099	0.820191	0.999959	0.624261	0.953749	0.953749	0.997339	0.9148	0.505433	0.953749	0.987758	0.963878
SHH1244_squamous.ndpi	0	0.300015	0.369448	0.49493	0.40649	0.408289	0.244405	0.222697	0.638975	0.00298277	0.00298277	0.0231524	0.0485117	0.507914	0.00298277	0.228954	0.783177
SHH1249_adeno.ndpi	1	0.988058	0.995799	0.998863	0.832496	0.787009	0.820144	0.999662	0.660334	0.994291	0.994291	0.997433	0.986567	0.863364	0.994291	0.995298	0.988755
SHH1258_adeno.ndpi	1	0.772409	0.842698	0.862294	0.76594	0.674007	0.799356	0.98527	0.666927	0.976393	0.976393	0.974608	0.956945	0.647356	0.976393	0.785999	0.811054
SHH1260_adeno.ndpi	1	0.898135	0.955006	0.971629	0.67713	0.659696	0.777702	0.853687	0.614232	0.940684	0.940684	0.996403	0.99144	0.771108	0.940684	0.97741	0.990513
SHH1261_adeno.ndpi	1	0.558964	0.956664	0.900685	0.763352	0.639446	0.800226	0.845241	0.631663	0.943297	0.943297	0.96694	0.785482	0.69034	0.943297	0.758689	0.854031
SHH1272_adeno.ndpi	1	0.201142	0.439279	0.589346	0.355018	0.335849	0.354008	0.454174	0.607817	0.70403	0.70403	0.732579	0.79532	0.123998	0.70403	0.113492	0.0798543
SHH1273_adeno.ndpi	1	0.863563	0.709059	0.824929	0.362873	0.39621	0.697834	0.718488	0.607048	0.620311	0.620311	0.852396	0.87534	0.209098	0.620311	0.904056	0.964062
SHH1276_adeno.ndpi	1	0.560542	0.974591	0.976206	0.326356	0.364522	0.803572	0.985535	0.623629	0.874913	0.874913	0.894935	0.687517	0.640498	0.874913	0.965389	0.980422
SHH1278_adeno.ndpi	1	0.982268	0.991177	0.997376	0.581021	0.551891	0.820202	0.997907	0.638588	0.993233	0.993233	0.991394	0.940129	0.657313	0.993233	0.955414	0.960773
SHH1281_adeno.ndpi	1	0.798532	0.994509	0.991257	0.71283	0.651573	0.808282	0.998298	0.609523	0.796458	0.796458	0.934128	0.88935	0.458416	0.796458	0.779379	0.56759
SHH1292_adeno.ndpi	1	0.998311	0.998717	0.999408	0.988693	0.991539	0.820202	0.999855	0.654502	0.999401	0.999401	0.999738	0.999785	0.937427	0.999401	0.999468	0.997451
SHH1336_adeno.ndpi	1	0.979567	0.997114	0.994936	0.872226	0.853907	0.820202	0.999224	0.63798	0.999285	0.999285	0.999665	0.999242	0.667721	0.999285	0.999457	0.903928
SHH1340_squamous.ndpi	0	0.535963	0.644992	0.825458	0.694261	0.647057	0.688191	0.798936	0.64564	0.608999	0.608999	0.534324	0.321053	0.633888	0.608999	0.425102	0.735123
SHH1341_squamous.ndpi	0	0.319621	0.377332	0.525114	0.400526	0.412847	0.662569	0.60118	0.615241	0.669429	0.669429	0.201262	0.558074	0.760377	0.669429	0.614387	0.403216
SHH1345_adeno.ndpi	1	0.999658	0.999732	0.99993	0.604074	0.588482	0.820202	0.999832	0.609568	0.999966	0.999966	0.999485	0.998653	0.90226	0.999966	0.999022	0.950796
SHH1353_adeno.ndpi	1	0.998915	0.998729	0.999504	0.580206	0.555559	0.820202	0.999893	0.587781	0.999793	0.999793	0.999794	0.999665	0.963155	0.999793	0.999991	0.999589
SHH1368_adeno.ndpi	1	0.999012	0.999038	0.999597	0.871876	0.84154	0.820202	0.999851	0.645616	0.997928	0.997928	0.996504	0.990738	0.907929	0.997928	0.994515	0.945023
SHH1381_squamous.ndpi	0	0.249293	0.062141	0.0389433	0.367886	0.32721	0.118252	0.0131177	0.67528	0.00362402	0.00362402	0.00263435	0.0306513	0.600819	0.00362402	0.0073203	0.0325908
SHH1386_adeno.ndpi	1	0.994779	0.997881	0.998756	0.429638	0.451215	0.820202	0.997296	0.630104	0.977502	0.977502	0.993981	0.975051	0.775628	0.977502	0.984421	0.993878
SHH1389_adeno.ndpi	1	0.169681	0.384037	0.376866	0.763242	0.710433	0.242512	0.430146	0.658934	0.569084	0.569084	0.57746	0.500948	0.780892	0.569084	0.556928	0.165088
SHH1390_squamous.ndpi	0	0.082635	0.102982	0.0349248	0.438384	0.378579	0.255806	0.0219102	0.637357	0.000236134	0.000236134	0.000342198	0.00581977	0.390461	0.000236134	0.0127293	0.00528577
SHH1392_squamous.ndpi	0	0.189926	0.542907	0.186625	0.592828	0.589031	0.326726	0.147833	0.620319	0.0011936	0.0011936	0.00606022	0.124197	0.76506	0.0011936	0.0321648	0.102591
SHH1394_adeno.ndpi	1	0.999168	0.998986	0.999839	0.637706	0.618874	0.820202	0.999841	0.577012	0.999446	0.999446	0.999723	0.998025	0.873865	0.999446	0.987563	0.941338
SHH1405_squamous.ndpi	0	0.793677	0.748143	0.329509	0.325052	0.182431	0.203275	0.382953	0.644443	0.225846	0.225846	0.024703	0.197226	0.240869	0.225846	0.0129392	0.154955
SHH1407_squamous.ndpi	0	0.588704	0.738823	0.304663	0.302954	0.16797	0.111612	0.399962	0.651714	0.128283	0.128283	0.219835	0.38846	0.702096	0.128283	0.00476654	0.0930094
SHH1413_squamous.ndpi	0	0.484008	0.660923	0.562359	0.097238	0.0278575	0.394906	0.58882	0.668365	0.612441	0.612441	0.422279	0.662363	0.608096	0.612441	0.13409	0.276083
SHH1425_adeno.ndpi	1	0.993	0.995932	0.996724	0.636479	0.624852	0.820202	0.999426	0.585252	0.995202	0.995202	0.993353	0.896342	0.769881	0.995202	0.996564	0.969284
SHH1426_adeno.ndpi	1	0.981494	0.997493	0.981729	0.721644	0.702138	0.820202	0.999097	0.579388	0.969231	0.969231	0.991686	0.968001	0.786682	0.969231	0.885219	0.960685
SHH1432_adeno.ndpi	1	0.992564	0.99797	0.993436	0.956904	0.945724	0.819076	0.999355	0.63929	0.997872	0.997872	0.993917	0.989959	0.897203	0.997872	0.996792	0.987757
SHH1435_adeno.ndpi	1	0.801475	0.816311	0.799557	0.923004	0.917601	0.739977	0.852358	0.631459	0.9455	0.9455	0.899895	0.984781	0.925347	0.9455	0.902688	0.970577
SHH1443_adeno.ndpi	1	0.998116	0.999694	0.999808	0.995865	0.996915	0.820202	0.999993	0.602911	0.99988	0.99988	0.999859	0.996827	0.821335	0.99988	0.998813	0.970305
SHH1453_adeno.ndpi	1	0.995224	0.996923	0.999617	0.854269	0.823512	0.820202	0.999405	0.614393	0.999346	0.999346	0.999484	0.988859	0.937926	0.999346	0.98254	0.989921
SHH1454_adeno.ndpi	1	0.917344	0.994652	0.990856	0.945335	0.912348	0.807962	0.986958	0.629424	0.983633	0.983633	0.994753	0.996451	0.85477	0.983633	0.949287	0.99064
SHH1455_adeno.ndpi	1	0.975129	0.998149	0.998002	0.533228	0.524777	0.818169	0.999597	0.597577	0.991307	0.991307	0.994077	0.994126	0.919362	0.991307	0.972353	0.977168
SHH1469_squamous.ndpi	0	0.343625	0.878492	0.630197	0.684857	0.675509	0.772518	0.82986	0.607626	0.0952426	0.0952426	0.055056	0.0668782	0.341676	0.0952426	0.142601	0.211494
SHH1472_adeno.ndpi	1	0.979723	0.996077	0.996329	0.941667	0.926598	0.819478	0.997131	0.626885	0.984005	0.984005	0.994859	0.994189	0.779844	0.984005	0.979846	0.998472
SHH1473_adeno.ndpi	1	0.982241	0.995023	0.990969	0.698027	0.684895	0.820202	0.999576	0.609385	0.999049	0.999049	0.996512	0.996315	0.870878	0.999049	0.997384	0.999713
SHH1479_adeno.ndpi	1	0.992203	0.998314	0.999508	0.888572	0.884231	0.819105	0.999881	0.61798	0.998493	0.998493	0.998873	0.995037	0.617435	0.998493	0.996741	0.985385
SHH1482_adeno.ndpi	1	0.997962	0.998861	0.999684	0.581638	0.579312	0.820202	0.999677	0.620948	0.999351	0.999351	0.999617	0.995169	0.857786	0.999351	0.997078	0.954867
SHH1484_adeno.ndpi	1	0.99841	0.999894	0.999872	0.859748	0.85875	0.820242	0.999996	0.625567	0.998515	0.998515	0.999875	0.999328	0.850344	0.998515	0.999332	0.998403
SHH1486_adeno.ndpi	1	0.989701	0.991134	0.997699	0.598688	0.596047	0.820145	0.991993	0.605634	0.99543	0.99543	0.983534	0.957087	0.804586	0.99543	0.985904	0.980193
SHH1489_adeno.ndpi	1	0.853941	0.946505	0.984063	0.837245	0.786353	0.788887	0.968462	0.673548	0.990234	0.990234	0.995543	0.99137	0.758083	0.990234	0.902687	0.948897
SHH1501_squamous.ndpi	0	0.50716	0.0161536	0.00508531	0.49229	0.427169	0.0999114	0.021861	0.65351	0.000378204	0.000378204	0.078133	0.0891204	0.68145	0.000378204	0.0567893	0.0997807
SHH1527_adeno.ndpi	1	0.998677	0.999931	0.999871	0.971061	0.976696	0.820202	0.999999	0.646639	0.997957	0.997957	0.99729	0.996181	0.664596	0.997957	0.99493	0.998139
SHH1528_adeno.ndpi	1	0.994513	0.999797	0.999626	0.98674	0.980677	0.820202	0.999979	0.70561	0.995489	0.995489	0.999138	0.998988	0.913841	0.995489	0.995862	0.998712
SHH1531_adeno.ndpi	1	0.997204	0.999848	0.998187	0.983258	0.986113	0.815261	0.999992	0.692601	0.999596	0.999596	0.999861	0.999818	0.952607	0.999596	0.996181	0.985839
SHH1552_squamous.ndpi	0	0.494249	0.493259	0.711759	0.519286	0.376161	0.443964	0.41509	0.683592	0.148711	0.148711	0.419317	0.0994074	0.330423	0.148711	0.0631721	0.528749
SHH1553_squamous.ndpi	0	0.30134	0.74101	0.837659	0.700157	0.627701	0.41974	0.694406	0.649598	0.441997	0.441997	0.391365	0.0436432	0.611896	0.441997	0.22001	0.475103
SHH1558_squamous.ndpi	0	0.825906	0.721348	0.72875	0.661212	0.554872	0.555951	0.675917	0.64201	0.967214	0.967214	0.912409	0.98199	0.554938	0.967214	0.923738	0.942968
SHH1570_adeno.ndpi	1	0.669094	0.471849	0.205316	0.519201	0.471591	0.507336	0.452627	0.62848	0.921147	0.921147	0.942378	0.747475	0.862581	0.921147	0.985067	0.948482
SHH1579_adeno.ndpi	1	0.827117	0.910235	0.722512	0.769056	0.754823	0.75574	0.893068	0.646269	0.957343	0.957343	0.978733	0.891979	0.874772	0.957343	0.985349	0.903523
SHH1585_adeno.ndpi	1	0.545004	0.764086	0.900877	0.827061	0.583461	0.640176	0.707982	0.651327	0.920102	0.920102	0.943604	0.919436	0.853083	0.920102	0.958623	0.890173
SHH1595_squamous.ndpi	0	0.252995	0.357089	0.430685	0.483799	0.239668	0.144001	0.434309	0.651986	0.125196	0.125196	0.0685372	0.114859	0.64367	0.125196	0.0167718	0.0575373
SHH1596_squamous.ndpi	0	0.534178	0.11321	0.0296658	0.538454	0.526355	0.133243	0.517986	0.645655	0.386506	0.386506	0.186581	0.0705656	0.904589	0.386506	0.132901	0.124489
SHH1615_squamous.ndpi	0	0.31091	0.476834	0.400132	0.197327	0.127288	0.235615	0.42675	0.624912	0.00159377	0.00159377	0.0278991	0.080911	0.390087	0.00159377	0.00234895	0.0427711
SHH1621_noncancer.ndpi	0	0.990364	0.921517	0.971272	0.98752	0.979114	0.742873	0.937858	0.641224	0.988644	0.988644	0.995145	0.997738	0.855503	0.988644	0.976406	0.986424
SHH1623_noncancer.ndpi	0	0.986294	0.977922	0.985428	0.896058	0.897692	0.770073	0.986457	0.610991	0.995578	0.995578	0.99514	0.997085	0.916591	0.995578	0.99105	0.992938
SHH1631_squamous.ndpi	0	0.128278	0.354742	0.366531	0.430441	0.444331	0.45687	0.611939	0.595031	0.161968	0.161968	0.218684	0.13887	0.37332	0.161968	0.0694617	0.267273
SHH1637_adeno.ndpi	1	0.992323	0.993656	0.997787	0.563984	0.565546	0.819575	0.992646	0.614062	0.997812	0.997812	0.996767	0.998327	0.906304	0.997812	0.991071	0.984362
SHH1638_adeno.ndpi	1	0.99628	0.998567	0.998995	0.801826	0.788299	0.820202	0.999927	0.628518	0.99966	0.99966	0.998954	0.987507	0.912152	0.99966	0.997181	0.906717
SHH1642_squamous.ndpi	0	0.816446	0.693015	0.644607	0.584504	0.478561	0.488488	0.571325	0.635738	0.163461	0.163461	0.102665	0.123198	0.544396	0.163461	0.221511	0.216635
SHH1644_squamous.ndpi	0	0.517977	0.624045	0.636576	0.540524	0.354299	0.375094	0.590833	0.651898	0.424531	0.424531	0.772809	0.428529	0.319537	0.424531	0.240681	0.751349
SHH1651_squamous.ndpi	0	0.551063	0.364437	0.326377	0.257451	0.12584	0.109947	0.179709	0.625879	0.0885557	0.0885557	0.0375071	0.0967131	0.632591	0.0885557	0.0616341	0.0985245
SHH1654_squamous.ndpi	0	0.506804	0.6407	0.695367	0.476402	0.344596	0.269744	0.632435	0.62065	0.278338	0.278338	0.59731	0.284062	0.789333	0.278338	0.0790637	0.691346
SHH1658_squamous.ndpi	0	0.768781	0.596457	0.888291	0.34162	0.165136	0.284488	0.654388	0.612281	0.438096	0.438096	0.90837	0.905462	0.793943	0.438096	0.123248	0.709748
SHH1661_squamous.ndpi	0	0.627247	0.670649	0.666508	0.548544	0.381046	0.285314	0.513274	0.620939	0.414697	0.414697	0.481223	0.639832	0.854549	0.414697	0.392826	0.333425
SHH1663_adeno.ndpi	1	0.998206	0.99978	0.999895	0.996181	0.996627	0.820245	0.999997	0.680163	0.997074	0.997074	0.999748	0.999761	0.940162	0.997074	0.999898	0.999704
SHH1664_adeno.ndpi	1	0.996107	0.999816	0.999771	0.955574	0.957241	0.820245	0.999991	0.65334	0.997652	0.997652	0.997867	0.99634	0.900788	0.997652	0.999836	0.997315
SHH1677_squamous.ndpi	0	0.2349	0.170522	0.0750908	0.234997	0.271819	0.158238	0.0572639	0.597219	0.0305245	0.0305245	0.00357416	0.0281946	0.257467	0.0305245	0.0027052	0.0267477
SHH1680_squamous.ndpi	0	0.297338	0.40773	0.179581	0.0463915	0.0414907	0.114274	0.196371	0.649883	0.00142132	0.00142132	0.00181022	0.0131061	0.300789	0.00142132	0.00173045	0.0177447
SHH1689_squamous.ndpi	0	0.361746	0.389269	0.562312	0.605097	0.563113	0.193845	0.188463	0.635725	0.00300541	0.00300541	0.00281738	0.0468522	0.522291	0.00300541	0.0134187	0.101217
SHH1694_adeno.ndpi	1	0.595622	0.888505	0.922818	0.502524	0.505996	0.739349	0.808612	0.577632	0.896541	0.896541	0.844968	0.959548	0.572646	0.896541	0.819835	0.301833
SHH1696_adeno.ndpi	1	0.708246	0.662686	0.804578	0.638311	0.630961	0.78729	0.674263	0.586613	0.956285	0.956285	0.984028	0.973394	0.823347	0.956285	0.967994	0.884049
SHH1708_adeno.ndpi	1	0.84559	0.536418	0.78663	0.436658	0.450483	0.662755	0.706842	0.589168	0.83561	0.83561	0.677641	0.369021	0.633667	0.83561	0.994471	0.998875
SHH1714_adeno.ndpi	1	0.58645	0.536175	0.635484	0.391886	0.403163	0.506672	0.581817	0.575466	0.949106	0.949106	0.508497	0.728383	0.63997	0.949106	0.902429	0.793547
SHH1715_adeno.ndpi	1	0.946706	0.951057	0.976574	0.59339	0.591256	0.734286	0.916902	0.598804	0.973174	0.973174	0.963247	0.975291	0.869491	0.973174	0.984101	0.986832
SHH1723_squamous.ndpi	0	0.547977	0.443087	0.391924	0.830246	0.769165	0.216804	0.312911	0.591051	0.138897	0.138897	0.173474	0.368475	0.64024	0.138897	0.267369	0.0814748
SHH1731_adeno.ndpi	1	0.306203	0.561671	0.588178	0.537504	0.542643	0.540926	0.632146	0.601631	0.899405	0.899405	0.761275	0.278804	0.5527	0.899405	0.914941	0.829722
SHH1732_adeno.ndpi	1	0.363737	0.663509	0.694958	0.586498	0.58479	0.716036	0.822149	0.594571	0.775236	0.775236	0.940233	0.526464	0.616794	0.775236	0.893305	0.752707
SHH1736_squamous.ndpi	0	0.665536	0.851041	0.905146	0.545102	0.494952	0.765154	0.882329	0.653546	0.839933	0.839933	0.693967	0.813705	0.56051	0.839933	0.61715	0.260328
SHH1746_adeno.ndpi	1	0.976671	0.995684	0.996885	0.775665	0.734884	0.807421	0.99727	0.638247	0.989834	0.989834	0.993335	0.97683	0.443797	0.989834	0.94848	0.943168
SHH1761_squamous.ndpi	0	0.161529	0.198962	0.0953896	0.346373	0.173703	0.188713	0.385801	0.676934	0.0872791	0.0872791	0.371206	0.960296	0.828354	0.0872791	0.316684	0.354001
SHH1763_squamous.ndpi	0	0.387588	0.100451	0.038459	0.04674	0.0194083	0.106535	0.00245323	0.682935	0.000258768	0.000258768	0.00111166	0.282578	0.498404	0.000258768	0.0520452	0.0254751
SHH1772_adeno.ndpi	1	0.997033	0.99996	0.999642	0.976864	0.976196	0.813751	0.999997	0.678969	0.998823	0.998823	0.998215	0.987654	0.761645	0.998823	0.998306	0.992026
SHH1788_squamous.ndpi	0	0.112597	0.0374791	0.0362279	0.00557489	0.0178442	0.106773	0.00041975	0.631622	0.000745042	0.000745042	0.000482957	0.0374883	0.582809	0.000745042	0.0115736	0.0332713
SHH1799_adeno.ndpi	1	0.530816	0.674217	0.721398	0.557962	0.530031	0.756218	0.790273	0.627063	0.971279	0.971279	0.858665	0.806673	0.590462	0.971279	0.753525	0.845347
SHH1805_adeno.ndpi	1	0.992539	0.998757	0.999199	0.645459	0.637365	0.820156	0.999476	0.606082	0.998486	0.998486	0.999788	0.993577	0.81573	0.998486	0.999886	0.999377
SHH1818_adeno.ndpi	1	0.994417	0.992678	0.996858	0.811962	0.627485	0.820161	0.998817	0.690354	0.989726	0.989726	0.998099	0.995901	0.770431	0.989726	0.708393	0.692621
SHH1821_adeno.ndpi	1	0.973229	0.921164	0.985255	0.603044	0.596359	0.705364	0.950391	0.566963	0.992383	0.992383	0.969417	0.983667	0.731419	0.992383	0.969513	0.882761
SHH1822_adeno.ndpi	1	0.988701	0.94657	0.993387	0.585245	0.58386	0.804871	0.983013	0.599699	0.993983	0.993983	0.995539	0.996581	0.910992	0.993983	0.996859	0.970009
SHH1823_adeno.ndpi	1	0.980832	0.989477	0.989586	0.946913	0.92775	0.801115	0.976222	0.627921	0.996546	0.996546	0.997341	0.998936	0.920778	0.996546	0.994129	0.992808
SHH1826_adeno.ndpi	1	0.88667	0.877693	0.915569	0.527019	0.533417	0.741175	0.811945	0.584978	0.989751	0.989751	0.976724	0.898372	0.753868	0.989751	0.970466	0.769776
SHH1831_adeno.ndpi	1	0.999505	0.999918	0.999979	0.947262	0.944079	0.820202	0.999997	0.642762	0.995547	0.995547	0.998708	0.999259	0.811797	0.995547	0.998684	0.997963
SHH1838_adeno.ndpi	1	0.9824	0.999848	0.996498	0.946645	0.942621	0.820202	0.999993	0.660514	0.995305	0.995305	0.997216	0.994139	0.866484	0.995305	0.994736	0.994851
SHH1843_adeno.ndpi	1	0.995591	0.9964	0.999155	0.831372	0.82697	0.820202	0.999868	0.621625	0.999678	0.999678	0.999813	0.99978	0.933553	0.999678	0.999229	0.99864
SHH1844_adeno.ndpi	1	0.997227	0.99797	0.999635	0.857248	0.851632	0.820202	0.999621	0.621412	0.997814	0.997814	0.999277	0.94757	0.927423	0.997814	0.975994	0.989284
SHH1845_adeno.ndpi	1	0.980809	0.996308	0.999195	0.814404	0.799302	0.820202	0.99943	0.627069	0.998722	0.998722	0.997865	0.962009	0.826124	0.998722	0.980876	0.817463
SHH1850_adeno.ndpi	1	0.897632	0.958854	0.963042	0.369258	0.382108	0.819833	0.974342	0.601499	0.994262	0.994262	0.961914	0.974921	0.904422	0.994262	0.926115	0.988364
SHH1853_adeno.ndpi	1	0.792869	0.995879	0.989829	0.451626	0.456233	0.815341	0.997571	0.599084	0.995268	0.995268	0.991602	0.935438	0.632072	0.995268	0.813458	0.935248
SHH1857_adeno.ndpi	1	0.983934	0.96001	0.981834	0.615486	0.609388	0.77571	0.989309	0.616779	0.995514	0.995514	0.993875	0.984857	0.816486	0.995514	0.937357	0.407168
SHH1865_adeno.ndpi	1	0.753172	0.781309	0.682909	0.620035	0.353846	0.365487	0.765449	0.63115	0.613764	0.613764	0.72982	0.946301	0.857328	0.613764	0.935198	0.933832
SHH1899_squamous.ndpi	0	0.304744	0.718499	0.71178	0.774048	0.760408	0.419949	0.157355	0.581362	0.166264	0.166264	0.303718	0.225989	0.71184	0.166264	0.119675	0.121738
SHH1909_squamous.ndpi	0	0.316281	0.170611	0.0281745	0.364984	0.269684	0.0984136	0.00375844	0.624226	0.00159319	0.00159319	0.000912469	0.00315264	0.507608	0.00159319	0.00119177	0.00405575
SHH1921_adeno.ndpi	1	0.705676	0.391906	0.563024	0.441666	0.447754	0.617726	0.659561	0.59715	0.970089	0.970089	0.934766	0.895398	0.72715	0.970089	0.840997	0.699099
SHH1937_squamous.ndpi	0	0.252173	0.560649	0.119652	0.766306	0.695745	0.227473	0.0836964	0.592749	0.0509139	0.0509139	0.0255664	0.120892	0.698928	0.0509139	0.516835	0.238034
SHH1943_squamous.ndpi	0	0.971229	0.958835	0.977248	0.513179	0.521521	0.370477	0.901768	0.603011	0.44289	0.44289	0.625309	0.576075	0.779129	0.44289	0.61144	0.592977
SHH1963_adeno.ndpi	1	0.994674	0.992331	0.991015	0.991349	0.992034	0.820202	0.999683	0.636084	0.999718	0.999718	0.999744	0.997457	0.934152	0.999718	0.996348	0.9988
SHH1969_adeno.ndpi	1	0.453698	0.859315	0.83501	0.0871961	0.0710732	0.498154	0.585769	0.634278	0.989294	0.989294	0.984058	0.990461	0.813765	0.989294	0.90504	0.850906
SHH1972_adeno.ndpi	1	0.444944	0.495687	0.66202	0.161885	0.221293	0.43948	0.333905	0.621731	0.943366	0.943366	0.922507	0.826413	0.746344	0.943366	0.96044	0.900356
SHH1977_adeno.ndpi	1	0.967552	0.962668	0.969843	0.847164	0.665014	0.786953	0.972921	0.632644	0.945331	0.945331	0.936575	0.364462	0.859268	0.945331	0.961909	0.760267
SHH1978_adeno.ndpi	1	0.989082	0.951518	0.97084	0.859479	0.797196	0.805098	0.982266	0.630464	0.996202	0.996202	0.994277	0.943259	0.951475	0.996202	0.991971	0.966781
SHH1983_adeno.ndpi	1	0.765858	0.78006	0.841327	0.832405	0.808615	0.512392	0.697606	0.583934	0.950356	0.950356	0.973725	0.991226	0.862516	0.950356	0.887942	0.880515
SHH1987_squamous.ndpi	0	0.265951	0.473067	0.220529	0.27739	0.145595	0.103093	0.0514817	0.648428	0.00106256	0.00106256	0.00114277	0.0757677	0.657425	0.00106256	0.129731	0.0403667
SHH1989_squamous.ndpi	0	0.082404	0.165559	0.0352502	0.184444	0.201679	0.100574	0.00771872	0.630977	0.00039802	0.00039802	0.00150968	0.0271245	0.538747	0.00039802	0.0624533	0.023903
SHH2018_adeno.ndpi	1	0.948476	0.998568	0.993663	0.562996	0.560687	0.819878	0.997987	0.622365	0.9997	0.9997	0.9999	0.999318	0.824831	0.9997	0.999804	0.999832
SHH2032_adeno.ndpi	1	0.638723	0.751369	0.627816	0.685713	0.428932	0.198382	0.307976	0.692968	0.421839	0.421839	0.553831	0.280308	0.723072	0.421839	0.783122	0.519682
SHH2033_adeno.ndpi	1	0.942921	0.255663	0.0861458	0.491021	0.397299	0.367545	0.454248	0.634874	0.349075	0.349075	0.335125	0.880885	0.798832	0.349075	0.836116	0.777972
SHH2034_adeno.ndpi	1	0.546378	0.824505	0.828525	0.660065	0.648545	0.811375	0.942274	0.65032	0.98934	0.98934	0.98919	0.96596	0.65893	0.98934	0.943524	0.982537
SHH2035_adeno.ndpi	1	0.802712	0.903503	0.940557	0.558153	0.557952	0.761639	0.908659	0.642428	0.924911	0.924911	0.959714	0.93454	0.735308	0.924911	0.996591	0.987368
SHH2060_adeno.ndpi	1	0.974061	0.997807	0.998538	0.708818	0.694693	0.820202	0.999495	0.591681	0.999581	0.999581	0.999624	0.999547	0.961671	0.999581	0.999332	0.995065
SHH2064_adeno.ndpi	1	0.966118	0.987312	0.986758	0.767811	0.707596	0.820156	0.996969	0.634435	0.995031	0.995031	0.997285	0.996067	0.890779	0.995031	0.998537	0.996517
SHH2070_adeno.ndpi	1	0.997719	0.999601	0.999871	0.980888	0.978892	0.815548	0.999963	0.699943	0.999328	0.999328	0.999631	0.999771	0.899267	0.999328	0.999958	0.999207
SHH2077_squamous.ndpi	0	0.433083	0.437243	0.437546	0.369714	0.398617	0.132927	0.108595	0.598085	0.0202281	0.0202281	0.0582676	0.117001	0.647728	0.0202281	0.0276215	0.2221
SHH2095_squamous.ndpi	0	0.306109	0.0662754	0.025131	0.252899	0.280393	0.118467	0.00362379	0.576578	0.00889516	0.00889516	0.00976131	0.0226538	0.384341	0.00889516	0.0236479	0.0343271
SHH2105_adeno.ndpi	1	0.997238	0.999462	0.999656	0.78686	0.769184	0.820202	0.999902	0.639549	0.999852	0.999852	0.999945	0.997314	0.940595	0.999852	0.999745	0.983302
SHH2109_adeno.ndpi	1	0.999719	0.999781	0.999953	0.997077	0.995925	0.819656	0.999983	0.696746	0.999938	0.999938	0.999988	0.9999	0.958605	0.999938	0.999136	0.990427
SHH2120_adeno.ndpi	1	0.310943	0.92439	0.92705	0.337803	0.189527	0.748257	0.823111	0.683583	0.980079	0.980079	0.991954	0.92343	0.909563	0.980079	0.92112	0.941377
SHH2172_adeno.ndpi	1	0.997934	0.998928	0.998456	0.939362	0.943817	0.820202	0.999897	0.636569	0.99985	0.99985	0.999816	0.999822	0.941837	0.99985	0.999959	0.993507
SHH2175_adeno.ndpi	1	0.835387	0.966391	0.97352	0.46498	0.47401	0.774041	0.915756	0.602932	0.999685	0.999685	0.999053	0.998104	0.946	0.999685	0.999258	0.984386
SHH2181_squamous.ndpi	0	0.53656	0.781285	0.394736	0.387914	0.396614	0.729683	0.729749	0.615034	0.985643	0.985643	0.950117	0.982873	0.840108	0.985643	0.967029	0.902521
SHH2188_adeno.ndpi	1	0.999969	0.999991	0.999998	0.966504	0.972375	0.820202	1	0.701859	0.999993	0.999993	0.999996	0.99991	0.907488	0.999993	0.999897	0.999068
SHH2196_adeno.ndpi	1	0.518145	0.870122	0.765978	0.604001	0.570404	0.588605	0.748466	0.629624	0.804123	0.804123	0.907424	0.719565	0.58501	0.804123	0.814513	0.186477
SHH2199_adeno.ndpi	1	0.95251	0.997314	0.997623	0.775099	0.672187	0.820202	0.997655	0.679779	0.999148	0.999148	0.999226	0.9819	0.879297	0.999148	0.99506	0.998623
SHH2201_adeno.ndpi	1	0.932207	0.988089	0.983975	0.782316	0.703628	0.820202	0.997343	0.663621	0.999065	0.999065	0.999461	0.988208	0.924674	0.999065	0.999442	0.999024
SHH2204_adeno.ndpi	1	0.980428	0.993419	0.993762	0.63767	0.602551	0.820116	0.996933	0.648359	0.999215	0.999215	0.99961	0.996682	0.898955	0.999215	0.938572	0.539626
SHH2209_adeno.ndpi	1	0.993096	0.994758	0.998461	0.586632	0.579131	0.820054	0.998831	0.616176	0.99342	0.99342	0.995214	0.928462	0.413044	0.99342	0.98656	0.858662
SHH2211_adeno.ndpi	1	0.379493	0.527063	0.753484	0.517955	0.450183	0.807833	0.727216	0.629545	0.668435	0.668435	0.590151	0.893952	0.757032	0.668435	0.716724	0.560672
SHH2213_adeno.ndpi	1	0.988473	0.992676	0.993419	0.64762	0.508203	0.802074	0.998793	0.617603	0.978504	0.978504	0.902227	0.980468	0.742543	0.978504	0.988244	0.382197
SHH2230_adeno.ndpi	1	0.998082	0.998751	0.998901	0.905933	0.909334	0.820202	0.999762	0.63681	0.998684	0.998684	0.998689	0.993812	0.489032	0.998684	0.998077	0.968766
SHH2236_squamous.ndpi	0	0.546783	0.193932	0.247046	0.0739839	0.0251323	0.105498	0.0256273	0.704852	0.00120269	0.00120269	0.000389977	0.0048786	0.727076	0.00120269	0.00201575	0.0150716
SHH2247_adeno.ndpi	1	0.995105	0.99988	0.999871	0.966699	0.966772	0.820202	0.999979	0.703852	0.998694	0.998694	0.99957	0.998648	0.835073	0.998694	0.999922	0.999523
SHH2252_squamous.ndpi	0	0.238205	0.572649	0.0410088	0.553433	0.48331	0.548483	0.0148633	0.685529	0.000252358	0.000252358	0.0029887	0.320512	0.37826	0.000252358	0.0389084	0.0501057
SHH2255_squamous.ndpi	0	0.447075	0.804568	0.906133	0.716403	0.666626	0.526423	0.736894	0.681674	0.216538	0.216538	0.165659	0.258629	0.741229	0.216538	0.316882	0.40802
SHH2271_adeno.ndpi	1	0.354956	0.74229	0.452873	0.544041	0.544414	0.599687	0.631209	0.636175	0.864692	0.864692	0.609337	0.682499	0.772775	0.864692	0.841499	0.796131
SHH2281_squamous.ndpi	0	0.478705	0.730946	0.769915	0.66924	0.6428	0.646025	0.762799	0.623288	0.799194	0.799194	0.510308	0.423535	0.473311	0.799194	0.884611	0.912606
SHH2282_squamous.ndpi	0	0.719046	0.595108	0.813273	0.782113	0.743831	0.686305	0.776595	0.636322	0.837315	0.837315	0.889247	0.637934	0.628082	0.837315	0.962912	0.928347
SHH2283_squamous.ndpi	0	0.569741	0.642549	0.679349	0.755056	0.732903	0.735093	0.81589	0.615826	0.909465	0.909465	0.872804	0.864043	0.725753	0.909465	0.936505	0.866035
SHH2284_squamous.ndpi	0	0.794046	0.89719	0.90988	0.688484	0.664574	0.713389	0.840317	0.624316	0.887148	0.887148	0.829502	0.639636	0.552365	0.887148	0.7823	0.467052
SHH2300_adeno.ndpi	1	0.962088	0.997692	0.995866	0.648469	0.60466	0.817241	0.999468	0.627638	0.999614	0.999614	0.99805	0.926646	0.730829	0.999614	0.997925	0.994085
SHH2302_adeno.ndpi	1	0.996648	0.999076	0.999516	0.951555	0.95281	0.820202	0.999841	0.648052	0.999066	0.999066	0.993931	0.928449	0.844807	0.999066	0.998799	0.999246
SHH2318_squamous.ndpi	0	0.335317	0.35107	0.239094	0.346071	0.26281	0.107491	0.0267422	0.640674	0.000778526	0.000778526	0.00691385	0.19403	0.731578	0.000778526	0.00314554	0.0256715
SHH2342_adeno.ndpi	1	0.994558	0.999575	0.998071	0.501577	0.504014	0.789883	0.999982	0.601421	0.874337	0.874337	0.948853	0.885409	0.453331	0.874337	0.997363	0.999896
SHH2362_adeno.ndpi	1	0.998067	0.999627	0.999817	0.813176	0.80486	0.820202	0.999981	0.610045	0.999936	0.999936	0.999873	0.999612	0.841097	0.999936	0.999695	0.999424
SHH2364_adeno.ndpi	1	0.99879	0.999865	0.999664	0.879535	0.877984	0.820202	0.999998	0.644837	0.999679	0.999679	0.999319	0.998845	0.81153	0.999679	0.999941	0.999864
SHH2367_adeno.ndpi	1	0.998415	0.999936	0.999892	0.953985	0.960042	0.820202	0.999999	0.654114	0.999619	0.999619	0.99943	0.997377	0.846402	0.999619	0.999641	0.999206
SHH2381_squamous.ndpi	0	0.759433	0.157235	0.807291	0.477023	0.362673	0.317267	0.0492466	0.649788	0.00659002	0.00659002	0.00104534	0.0576976	0.746229	0.00659002	0.116635	0.209027
SHH2385_squamous.ndpi	0	0.900102	0.0777392	0.945079	0.414676	0.312573	0.10431	0.00709875	0.67424	0.00260844	0.00260844	0.00253048	0.0837255	0.922734	0.00260844	0.0407741	0.127328
SHH2390_adeno.ndpi	1	0.822676	0.902274	0.769046	0.52455	0.348175	0.68507	0.795954	0.676783	0.697882	0.697882	0.919092	0.956637	0.850331	0.697882	0.217148	0.790596
SHH2410_adeno.ndpi	1	0.744641	0.99853	0.970683	0.629561	0.616313	0.784024	0.985574	0.613657	0.894188	0.894188	0.955738	0.659642	0.817772	0.894188	0.935028	0.845639
SHH2419_adeno.ndpi	1	0.996513	0.997326	0.998588	0.836582	0.832073	0.820156	0.9991	0.610961	0.999728	0.999728	0.9996	0.999872	0.959033	0.999728	0.999627	0.899136
SHH2424_adeno.ndpi	1	0.274746	0.774243	0.854025	0.246255	0.299334	0.776231	0.666447	0.638502	0.986638	0.986638	0.946157	0.731333	0.702439	0.986638	0.953038	0.736188
SHH2426_adeno.ndpi	1	0.489062	0.636803	0.647577	0.507431	0.481179	0.316753	0.382246	0.618524	0.637617	0.637617	0.904933	0.95087	0.844891	0.637617	0.5794	0.519293
SHH2447_adeno.ndpi	1	0.969569	0.96693	0.987512	0.683188	0.500288	0.78286	0.963958	0.622719	0.998797	0.998797	0.999136	0.997371	0.61616	0.998797	0.990791	0.991619
SHH2451_adeno.ndpi	1	0.961597	0.996092	0.997759	0.488299	0.500391	0.815814	0.996189	0.619105	0.995751	0.995751	0.996911	0.950319	0.915375	0.995751	0.997941	0.984451
SHH2454_adeno.ndpi	1	0.890955	0.960791	0.966583	0.595612	0.560953	0.71393	0.87981	0.609739	0.948248	0.948248	0.947972	0.942169	0.68155	0.948248	0.940208	0.936313
SHH2464_squamous.ndpi	0	0.598888	0.359409	0.106965	0.117673	0.150254	0.164542	0.0582393	0.63807	0.127892	0.127892	0.459351	0.837131	0.807673	0.127892	0.0750781	0.0413282
SHH2466_squamous.ndpi	0	0.118572	0.0418669	0.0531621	0.00209273	0.00402729	0.118896	0.0354198	0.670668	0.0304853	0.0304853	0.0102586	0.177914	0.646405	0.0304853	0.00936682	0.0118174
SHH2474_adeno.ndpi	1	0.950391	0.994891	0.988645	0.589386	0.555699	0.819609	0.997554	0.614093	0.997964	0.997964	0.99861	0.974525	0.887681	0.997964	0.964066	0.795379
SHH2476_adeno.ndpi	1	0.897728	0.995505	0.987287	0.62087	0.510423	0.816804	0.995391	0.636082	0.999566	0.999566	0.999621	0.998748	0.661462	0.999566	0.987205	0.952753
SHH2477_adeno.ndpi	1	0.304049	0.691229	0.442121	0.385077	0.415023	0.258577	0.425155	0.603516	0.566808	0.566808	0.297484	0.151973	0.687438	0.566808	0.607392	0.352181
SHH2479_adeno.ndpi	1	0.970549	0.994158	0.995664	0.605553	0.599823	0.817944	0.998585	0.6116	0.997258	0.997258	0.993873	0.996701	0.887812	0.997258	0.989555	0.987141
SHH2482_adeno.ndpi	1	0.995189	0.995598	0.998765	0.386093	0.373521	0.81149	0.998686	0.623427	0.993048	0.993048	0.998348	0.99489	0.886871	0.993048	0.998769	0.962989
SHH2483_adeno.ndpi	1	0.436306	0.754535	0.775032	0.351973	0.370251	0.604751	0.7897	0.615387	0.561198	0.561198	0.432565	0.569378	0.712826	0.561198	0.633873	0.569763
SHH2484_adeno.ndpi	1	0.934953	0.893578	0.930901	0.359451	0.385349	0.808606	0.958318	0.606837	0.995025	0.995025	0.968528	0.80277	0.63263	0.995025	0.86607	0.672209
SHH2492_adeno.ndpi	1	0.200078	0.341563	0.568162	0.560243	0.559993	0.672047	0.548069	0.645903	0.747648	0.747648	0.661026	0.168376	0.537959	0.747648	0.812525	0.711789
SHH2494_adeno.ndpi	1	0.999535	0.999939	0.999872	0.978223	0.975525	0.820202	0.999998	0.652424	0.999965	0.999965	0.999987	0.999982	0.933917	0.999965	0.999991	0.99957
SHH2497_adeno.ndpi	1	0.792479	0.957828	0.965791	0.830675	0.739295	0.753929	0.951642	0.676012	0.841491	0.841491	0.962966	0.977974	0.81908	0.841491	0.99082	0.98526
SHH2514_adeno.ndpi	1	0.159733	0.10976	0.0609564	0.400968	0.201491	0.177327	0.00588813	0.66541	0.0073063	0.0073063	0.00828421	0.085326	0.8154	0.0073063	0.0329998	0.211189
SHH2517_squamous.ndpi	0	0.411935	0.247339	0.902881	0.118695	0.0492656	0.23046	0.153252	0.669493	0.00595752	0.00595752	0.104986	0.316376	0.732211	0.00595752	0.140763	0.211483
SHH2520_squamous.ndpi	0	0.394475	0.304018	0.215716	0.301525	0.184553	0.159063	0.109115	0.639378	0.00135266	0.00135266	0.00638408	0.0808886	0.528874	0.00135266	0.00848696	0.0318942
SHH2525_adeno.ndpi	1	0.938603	0.99286	0.986212	0.819943	0.693199	0.816674	0.99481	0.659526	0.999724	0.999724	0.999509	0.998516	0.731724	0.999724	0.998439	0.962536
SHH2527_adeno.ndpi	1	0.998887	0.998919	0.99985	0.986205	0.988811	0.820202	0.999967	0.654462	0.999353	0.999353	0.999497	0.998704	0.948833	0.999353	0.999543	0.986378
SHH2534_adeno.ndpi	1	0.206036	0.330415	0.102861	0.613753	0.546424	0.317849	0.040248	0.627614	0.0105295	0.0105295	0.00831152	0.0180435	0.71983	0.0105295	0.0563968	0.204063
SHH2537_adeno.ndpi	1	0.284055	0.684709	0.418265	0.714171	0.560364	0.307214	0.307109	0.626286	0.251484	0.251484	0.04743	0.165504	0.436258	0.251484	0.216302	0.226698
SHH2539_adeno.ndpi	1	0.826199	0.669879	0.660894	0.716517	0.683652	0.433825	0.655201	0.625777	0.860221	0.860221	0.579861	0.43836	0.591572	0.860221	0.819065	0.734654
SHH2540_adeno.ndpi	1	0.821605	0.860393	0.903665	0.949805	0.937824	0.728319	0.911916	0.623096	0.889731	0.889731	0.934938	0.98667	0.840717	0.889731	0.913762	0.856306
SHH2544_adeno.ndpi	1	0.753543	0.864629	0.887406	0.62617	0.614964	0.714732	0.802918	0.597174	0.965233	0.965233	0.91848	0.925626	0.418515	0.965233	0.702197	0.666661
SHH2560_squamous.ndpi	0	0.191226	0.21286	0.319847	0.343791	0.314599	0.0971024	0.033574	0.638022	2.02175e-05	2.02175e-05	0.00613278	0.00569599	0.542554	2.02175e-05	0.00359375	0.0400057
SHH2565_squamous.ndpi	0	0.160595	0.137831	0.0617065	0.568092	0.560231	0.170454	0.0263018	0.622586	0.0103227	0.0103227	0.0648828	0.204594	0.640758	0.0103227	0.0268031	0.255844
SHH2567_squamous.ndpi	0	0.211564	0.178272	0.0104769	0.445416	0.459512	0.14871	0.00131056	0.625888	0.000281713	0.000281713	0.000688184	0.0100356	0.733891	0.000281713	0.00468162	0.014371
SHH2571_squamous.ndpi	0	0.150518	0.0168901	0.0532505	0.535858	0.540069	0.143157	0.00482376	0.643506	0.00206506	0.00206506	0.00104269	0.0836158	0.788718	0.00206506	0.00950686	0.00955665
SHH2573_adeno.ndpi	1	0.994949	0.997736	0.999005	0.678647	0.644271	0.820202	0.999858	0.584681	0.999834	0.999834	0.999686	0.998699	0.957342	0.999834	0.99922	0.999635
SHH2576_adeno.ndpi	1	0.997054	0.999362	0.998287	0.880297	0.877845	0.820202	0.999861	0.643093	0.99971	0.99971	0.999596	0.999826	0.948287	0.99971	0.999922	0.998927
SHH2603_squamous.ndpi	0	0.362078	0.485473	0.644773	0.488312	0.499535	0.132045	0.0590018	0.623535	0.0454606	0.0454606	0.195429	0.488387	0.201063	0.0454606	0.19318	0.288089
SHH2622_adeno.ndpi	1	0.991777	0.997023	0.998392	0.963151	0.952945	0.8131	0.999746	0.646747	0.999537	0.999537	0.999141	0.994956	0.916747	0.999537	0.997116	0.998945
SHH2638_adeno.ndpi	1	0.402402	0.870667	0.927288	0.497362	0.501646	0.757437	0.716151	0.614825	0.961384	0.961384	0.818435	0.699747	0.412677	0.961384	0.663809	0.502625
SHH2649_adeno.ndpi	1	0.85473	0.940893	0.907504	0.639179	0.442535	0.749355	0.851104	0.660759	0.84611	0.84611	0.918956	0.702525	0.632601	0.84611	0.85487	0.848127
SHH2660_adeno.ndpi	1	0.99055	0.999645	0.999564	0.751938	0.742237	0.819374	0.999913	0.671087	0.999331	0.999331	0.998587	0.99944	0.522591	0.999331	0.996939	0.991907
SHH2666_adeno.ndpi	1	0.993106	0.99554	0.998589	0.936005	0.91191	0.820202	0.99974	0.673687	0.995683	0.995683	0.997012	0.989797	0.859493	0.995683	0.997697	0.980111
SHH2673_adeno.ndpi	1	0.869398	0.981932	0.97629	0.542827	0.477343	0.77252	0.997874	0.6309	0.95348	0.95348	0.98357	0.996734	0.344356	0.95348	0.975303	0.937564
SHH2676_adeno.ndpi	1	0.768432	0.815811	0.43891	0.468581	0.481607	0.711465	0.67358	0.61486	0.880842	0.880842	0.960981	0.483684	0.55202	0.880842	0.258182	0.702452
SHH2685_squamous.ndpi	0	0.762613	0.552291	0.727776	0.643561	0.501044	0.596451	0.568929	0.663395	0.875672	0.875672	0.631963	0.691075	0.207954	0.875672	0.820557	0.611037
SHH2686_squamous.ndpi	0	0.454163	0.480838	0.596015	0.55003	0.529691	0.493725	0.527518	0.640136	0.195709	0.195709	0.438423	0.0958234	0.35119	0.195709	0.0442052	0.278761
SHH2688_squamous.ndpi	0	0.341303	0.512643	0.7233	0.657859	0.602433	0.66526	0.584143	0.655861	0.509491	0.509491	0.272449	0.261405	0.26709	0.509491	0.425115	0.832296
SHH2703_adeno.ndpi	1	0.991699	0.998146	0.999669	0.77702	0.768353	0.820202	0.999952	0.654359	0.99828	0.99828	0.997514	0.984054	0.813385	0.99828	0.999599	0.999548
SHH2709_adeno.ndpi	1	0.997041	0.999972	0.999678	0.938891	0.943643	0.820202	0.999989	0.659342	0.999987	0.999987	0.999982	0.999712	0.936778	0.999987	0.999982	0.994945
SHH2714_adeno.ndpi	1	0.891202	0.997411	0.991149	0.732547	0.690201	0.820202	0.998307	0.689885	0.982546	0.982546	0.993421	0.87059	0.568387	0.982546	0.976258	0.815354
SHH2730_adeno.ndpi	1	0.76828	0.815691	0.959685	0.552817	0.491843	0.283717	0.833731	0.636873	0.712364	0.712364	0.61171	0.91892	0.801978	0.712364	0.991843	0.982972
SHH2745_adeno.ndpi	1	0.962353	0.99706	0.992964	0.710987	0.701064	0.818969	0.998617	0.623961	0.990846	0.990846	0.994769	0.992909	0.80411	0.990846	0.995787	0.999354
SHH2747_adeno.ndpi	1	0.876773	0.996896	0.983771	0.693795	0.681142	0.758137	0.868342	0.645345	0.960416	0.960416	0.992332	0.998433	0.699196	0.960416	0.979378	0.975785
SHH2755_adeno.ndpi	1	0.995822	0.997697	0.998592	0.944606	0.941432	0.820202	0.999951	0.660489	0.999837	0.999837	0.999169	0.998032	0.959192	0.999837	0.999814	0.997323
SHH2767_adeno.ndpi	1	0.988897	0.997488	0.998521	0.490935	0.503331	0.81656	0.998072	0.60532	0.993926	0.993926	0.995137	0.953042	0.870992	0.993926	0.998208	0.909536
SHH2769_adeno.ndpi	1	0.891145	0.989316	0.983962	0.79791	0.787015	0.819932	0.997715	0.640202	0.996671	0.996671	0.998189	0.974576	0.791646	0.996671	0.995205	0.985857
SHH2770_adeno.ndpi	1	0.897124	0.998928	0.991546	0.539209	0.543358	0.814023	0.999558	0.601366	0.999212	0.999212	0.998314	0.9951	0.871318	0.999212	0.986113	0.983936
SHH2801_adeno.ndpi	1	0.672276	0.889375	0.932778	0.370428	0.398052	0.69343	0.866921	0.611007	0.896226	0.896226	0.931148	0.894555	0.743651	0.896226	0.733644	0.492406
SHH2811_adeno.ndpi	1	0.434838	0.90333	0.770193	0.698359	0.648099	0.655866	0.915089	0.672638	0.969235	0.969235	0.974376	0.65181	0.36212	0.969235	0.86127	0.749077
SHH2814_adeno.ndpi	1	0.994591	0.999916	0.999676	0.879347	0.879263	0.820202	0.999997	0.634781	0.999936	0.999936	0.999653	0.998886	0.767855	0.999936	0.999697	0.993078
SHH2840_adeno.ndpi	1	0.763354	0.811232	0.326716	0.678073	0.656087	0.427807	0.724562	0.628347	0.93675	0.93675	0.909865	0.973827	0.516677	0.93675	0.940453	0.739569
SHH2852_adeno.ndpi	1	0.998895	0.999412	0.999872	0.547036	0.550164	0.807168	0.998954	0.593072	0.98004	0.98004	0.970298	0.920886	0.854153	0.98004	0.991171	0.928095
SHH2853_adeno.ndpi	1	0.322878	0.627852	0.630785	0.212942	0.226434	0.565425	0.169479	0.568286	0.794452	0.794452	0.838214	0.93989	0.837295	0.794452	0.777602	0.656103
SHH2889_adeno.ndpi	1	0.247428	0.392033	0.344316	0.622843	0.615462	0.641998	0.420976	0.631	0.918411	0.918411	0.901445	0.362376	0.765685	0.918411	0.647636	0.672957
SHH2910_adeno.ndpi	1	0.983288	0.993823	0.99119	0.701848	0.690333	0.815826	0.994487	0.626331	0.99891	0.99891	0.999925	0.999664	0.953743	0.99891	0.998616	0.999013
SHH2913_adeno.ndpi	1	0.993497	0.99938	0.999078	0.862177	0.860645	0.820202	0.999955	0.63882	0.999867	0.999867	0.999708	0.999733	0.92154	0.999867	0.999739	0.997458
SHH2915_adeno.ndpi	1	0.998402	0.999684	0.999825	0.998327	0.998675	0.820202	0.999994	0.643304	0.999824	0.999824	0.999779	0.998213	0.959705	0.999824	0.999909	0.999493
SHH2925_squamous.ndpi	0	0.711344	0.323599	0.139469	0.625232	0.5271	0.448586	0.318729	0.6188	0.0180566	0.0180566	0.209158	0.686479	0.685065	0.0180566	0.298581	0.155706
SHH2927_squamous.ndpi	0	0.953197	0.157637	0.930229	0.55331	0.533016	0.316392	0.539379	0.628024	0.0415283	0.0415283	0.813573	0.946154	0.703551	0.0415283	0.3321	0.247485
SHH2935_squamous.ndpi	0	0.320194	0.364504	0.0388818	0.112819	0.0505559	0.10903	0.0737458	0.682758	0.000267489	0.000267489	0.00626185	0.167496	0.502309	0.000267489	0.119431	0.0417878
SHH2937_squamous.ndpi	0	0.512431	0.404937	0.426857	0.298068	0.158883	0.402064	0.643745	0.665029	0.193716	0.193716	0.343797	0.568816	0.474755	0.193716	0.141565	0.421676
SHH2938_squamous.ndpi	0	0.240329	0.270688	0.444822	0.336844	0.17965	0.137129	0.458825	0.670735	0.229902	0.229902	0.479626	0.720676	0.478716	0.229902	0.361505	0.481402
SHH2956_adeno.ndpi	1	0.975166	0.994479	0.997636	0.989331	0.989583	0.820202	0.999617	0.657457	0.998536	0.998536	0.998309	0.999172	0.976905	0.998536	0.999885	0.99984
SHH2958_adeno.ndpi	1	0.939839	0.994998	0.988799	0.637894	0.626677	0.809814	0.989604	0.593524	0.990169	0.990169	0.989256	0.919033	0.501399	0.990169	0.994772	0.961383
SHH2963_adeno.ndpi	1	0.484064	0.336663	0.298693	0.682804	0.385669	0.617339	0.735168	0.689412	0.714245	0.714245	0.358174	0.870502	0.909373	0.714245	0.365011	0.399374
SHH2965_adeno.ndpi	1	0.864428	0.818788	0.649703	0.725324	0.551565	0.646345	0.95095	0.650777	0.9564	0.9564	0.97677	0.982624	0.87761	0.9564	0.40224	0.829689
SHH2966_adeno.ndpi	1	0.97501	0.992942	0.993994	0.723937	0.713516	0.820202	0.995258	0.662443	0.99921	0.99921	0.999406	0.989417	0.410011	0.99921	0.96445	0.726856
SHH2975_adeno.ndpi	1	0.998092	0.999042	0.999188	0.932589	0.934009	0.820202	0.999817	0.67436	0.99926	0.99926	0.998946	0.995364	0.921313	0.99926	0.999829	0.996476
SHH2976_adeno.ndpi	1	0.976036	0.979564	0.989806	0.889419	0.796411	0.815241	0.996997	0.658958	0.992642	0.992642	0.992892	0.978134	0.784463	0.992642	0.947382	0.975697
SHH2979_adeno.ndpi	1	0.990631	0.999466	0.999165	0.967445	0.96908	0.820101	0.99991	0.671127	0.998028	0.998028	0.999454	0.999969	0.952577	0.998028	0.999826	0.999826
SHH2980_adeno.ndpi	1	0.996352	0.998997	0.99916	0.983713	0.975526	0.820202	0.999903	0.702587	0.995242	0.995242	0.998393	0.998492	0.954588	0.995242	0.996589	0.987303
SHH2993_adeno.ndpi	1	0.928804	0.966413	0.952466	0.63838	0.596591	0.747831	0.950749	0.634717	0.950972	0.950972	0.967147	0.83614	0.665042	0.950972	0.658695	0.725342
SHH2994_adeno.ndpi	1	0.251435	0.686994	0.70511	0.447608	0.294476	0.666854	0.685841	0.659764	0.943044	0.943044	0.955031	0.702351	0.562825	0.943044	0.614439	0.746279
SHH2995_adeno.ndpi	1	0.907577	0.827496	0.924646	0.52934	0.457642	0.762644	0.918776	0.65023	0.952692	0.952692	0.812657	0.894882	0.706043	0.952692	0.363266	0.918037
SHH3001_adeno.ndpi	1	0.893657	0.932954	0.921022	0.550385	0.517806	0.785253	0.984018	0.638534	0.992628	0.992628	0.959052	0.963007	0.850748	0.992628	0.972831	0.965503
SHH3003_adeno.ndpi	1	0.618428	0.711071	0.850171	0.871282	0.738601	0.72248	0.916469	0.693853	0.985857	0.985857	0.935967	0.974408	0.738169	0.985857	0.938919	0.951625
SHH3004_adeno.ndpi	1	0.638912	0.772972	0.96284	0.779232	0.756005	0.566941	0.606806	0.656326	0.993099	0.993099	0.946995	0.97479	0.833835	0.993099	0.998017	0.983279
SHH3005_adeno.ndpi	1	0.985684	0.998713	0.998659	0.639022	0.632234	0.820202	0.999066	0.639269	0.999759	0.999759	0.996847	0.974356	0.792545	0.999759	0.996992	0.989979
SHH3012_adeno.ndpi	1	0.999737	0.999936	0.999962	0.931525	0.90904	0.820202	0.999998	0.678267	0.999452	0.999452	0.999912	0.999917	0.961809	0.999452	0.999931	0.999594
SHH3016_squamous.ndpi	0	0.202888	0.238081	0.127221	0.399108	0.421774	0.422305	0.0599692	0.612098	0.325722	0.325722	0.361797	0.13039	0.664467	0.325722	0.707058	0.443694
SHH3024_adeno.ndpi	1	0.224567	0.739192	0.520902	0.514996	0.520618	0.762196	0.72633	0.613482	0.886139	0.886139	0.926171	0.769228	0.813449	0.886139	0.609088	0.577818
SHH3029_adeno.ndpi	1	0.994448	0.997851	0.999131	0.349384	0.358608	0.814332	0.996333	0.600778	0.998379	0.998379	0.994735	0.994926	0.797258	0.998379	0.924226	0.999475
SHH3031_adeno.ndpi	1	0.233469	0.341315	0.365645	0.515033	0.514718	0.221867	0.326628	0.600386	0.47413	0.47413	0.238624	0.335309	0.750388	0.47413	0.247142	0.254047
SHH3040_adeno.ndpi	1	0.704602	0.662605	0.101632	0.321544	0.245844	0.62498	0.553133	0.656557	0.857035	0.857035	0.607759	0.485548	0.721494	0.857035	0.367103	0.315016
SHH3043_adeno.ndpi	1	0.27592	0.586785	0.601767	0.511568	0.504106	0.584782	0.652409	0.632445	0.838451	0.838451	0.826469	0.138498	0.365113	0.838451	0.959843	0.27938
SHH3044_adeno.ndpi	1	0.141376	0.304997	0.183532	0.648361	0.630111	0.427461	0.170838	0.668618	0.626954	0.626954	0.78069	0.942906	0.723459	0.626954	0.167756	0.298711
SHH3045_adeno.ndpi	1	0.985466	0.998	0.996842	0.8782	0.823913	0.820202	0.998337	0.687731	0.994995	0.994995	0.997316	0.991137	0.963206	0.994995	0.999574	0.996753
SHH3053_adeno.ndpi	1	0.99765	0.999947	0.999914	0.852708	0.850927	0.820202	0.999996	0.621948	0.999947	0.999947	0.999888	0.999675	0.937105	0.999947	0.999966	0.99909
SHH3055_adeno.ndpi	1	0.998051	0.999664	0.999102	0.89186	0.889376	0.819777	0.999966	0.636177	0.999527	0.999527	0.999929	0.98785	0.701464	0.999527	0.999388	0.99895
SHH3070_adeno.ndpi	1	0.997639	0.999758	0.999142	0.859825	0.858721	0.819906	0.999984	0.652633	0.999453	0.999453	0.999645	0.999881	0.940568	0.999453	0.999835	0.999829
SHH3083_adeno.ndpi	1	0.431061	0.216349	0.0797547	0.407351	0.431535	0.357339	0.507544	0.597152	0.879298	0.879298	0.859433	0.825501	0.544971	0.879298	0.0956883	0.143837
SHH3084_adeno.ndpi	1	0.349619	0.925566	0.65119	0.774483	0.703699	0.618695	0.811725	0.649322	0.991277	0.991277	0.996778	0.663792	0.895796	0.991277	0.881034	0.673073
SHH3085_adeno.ndpi	1	0.57874	0.971136	0.913743	0.681038	0.664526	0.790448	0.943405	0.626136	0.998174	0.998174	0.959299	0.978167	0.762975	0.998174	0.990769	0.884496
SHH3086_adeno.ndpi	1	0.862604	0.83992	0.640791	0.790511	0.762547	0.737196	0.901254	0.622432	0.989402	0.989402	0.987826	0.949562	0.783565	0.989402	0.891849	0.440862
SHH3087_adeno.ndpi	1	0.961821	0.980782	0.97428	0.38121	0.40764	0.743733	0.891317	0.601077	0.98012	0.98012	0.991774	0.902887	0.431956	0.98012	0.703251	0.485138
SHH3096_adeno.ndpi	1	0.492164	0.749415	0.494477	0.590009	0.551862	0.48629	0.740858	0.658438	0.943471	0.943471	0.816201	0.668716	0.855549	0.943471	0.87863	0.890359
SHH3102_adeno.ndpi	1	0.998646	0.999518	0.999864	0.820904	0.814302	0.820202	0.999972	0.641836	0.999659	0.999659	0.999801	0.997172	0.836979	0.999659	0.999586	0.992461
TMUH0014_adeno.ndpi	1	0.373547	0.5065	0.743902	0.362512	0.36995	0.434859	0.319743	0.606348	0.905987	0.905987	0.564587	0.358978	0.708381	0.905987	0.924864	0.960411
TMUH0018_adeno.ndpi	1	0.988669	0.999749	0.996706	0.577246	0.570162	0.820202	0.999909	0.637404	0.998424	0.998424	0.995229	0.960468	0.674011	0.998424	0.999077	0.99994
TMUH0021_adeno.ndpi	1	0.999751	0.999987	0.999984	0.970091	0.974393	0.820202	1	0.706921	0.999923	0.999923	0.999486	0.998075	0.973287	0.999923	0.999281	0.999479
TMUH0026_adeno.ndpi	1	0.992305	0.999862	0.999772	0.663358	0.640691	0.819655	0.999991	0.684193	0.998969	0.998969	0.998236	0.991902	0.842146	0.998969	0.998277	0.975394
TMUH0037_adeno.ndpi	1	0.958985	0.968342	0.992168	0.360556	0.374526	0.775383	0.951129	0.599989	0.995411	0.995411	0.997639	0.993252	0.822241	0.995411	0.546849	0.919007
TMUH0040_adeno.ndpi	1	0.996073	0.999512	0.998353	0.844946	0.831721	0.820202	0.999913	0.664608	0.890536	0.890536	0.985723	0.981349	0.898354	0.890536	0.20306	0.618277
TMUH0057_adeno.ndpi	1	0.992742	0.998239	0.998396	0.640614	0.622579	0.818694	0.999306	0.630071	0.999626	0.999626	0.99901	0.999011	0.982966	0.999626	0.999377	0.99921
TMUH0071_noncancer.ndpi	0	0.218368	0.147097	0.170398	0.156999	0.168837	0.109461	0.0367159	0.564055	0.00598201	0.00598201	0.000677994	0.0372744	0.177985	0.00598201	0.020601	0.102455
TMUH0072_adeno.ndpi	1	0.962914	0.990615	0.989935	0.33872	0.338821	0.820202	0.991731	0.567973	0.998125	0.998125	0.99434	0.998407	0.802091	0.998125	0.997005	0.974232
TMUH0075_squamous.ndpi	0	0.459494	0.612302	0.506546	0.2844	0.295638	0.614327	0.414156	0.565697	0.910313	0.910313	0.732283	0.820245	0.237346	0.910313	0.209706	0.349915
TMUH0084_noncancer.ndpi	0	0.207724	0.115008	0.162664	0.203157	0.216789	0.137253	0.0414211	0.564913	0.0197194	0.0197194	0.0349413	0.0369696	0.0738343	0.0197194	0.0073713	0.230877
TMUH0088_noncancer.ndpi	0	0.181775	0.100597	0.190073	0.186088	0.198643	0.166761	0.0329489	0.566082	0.0177725	0.0177725	0.052823	0.0921767	0.505376	0.0177725	0.0262967	0.236576
TMUH0090_noncancer.ndpi	0	0.102034	0.100745	0.101165	0.136166	0.147567	0.119377	0.0390463	0.564044	0.0275465	0.0275465	0.00915435	0.0625268	0.131771	0.0275465	0.00565344	0.0379402
TMUH0099_noncancer.ndpi	0	0.216695	0.0746186	0.149779	0.183192	0.197389	0.118461	0.031926	0.568234	0.00493818	0.00493818	0.00900527	0.0654565	0.101791	0.00493818	0.0134623	0.334755
TMUH0101_noncancer.ndpi	0	0.155724	0.106026	0.11079	0.444798	0.443472	0.11938	0.0466031	0.560897	0.0526539	0.0526539	0.0345158	0.0783517	0.0738857	0.0526539	0.0241205	0.0835113
TMUH0102_squamous.ndpi	0	0.400182	0.476564	0.571315	0.295998	0.315364	0.221058	0.132392	0.571106	0.106256	0.106256	0.0976847	0.56925	0.393859	0.106256	0.0844501	0.162037
TMUH0104_noncancer.ndpi	0	0.165356	0.0945292	0.120564	0.353519	0.367089	0.118313	0.0758926	0.574539	0.0175726	0.0175726	0.00440172	0.193922	0.413739	0.0175726	0.0232607	0.0990448
TMUH0110_squamous.ndpi	0	0.6597	0.812207	0.270666	0.167302	0.181258	0.251763	0.108342	0.567413	0.198818	0.198818	0.421675	0.113396	0.204845	0.198818	0.27692	0.289646
TMUH0116_noncancer.ndpi	0	0.172204	0.143419	0.227523	0.270233	0.281382	0.137494	0.0701012	0.568877	0.10144	0.10144	0.0782849	0.0869779	0.0920992	0.10144	0.132535	0.0740365
TMUH0119_adeno.ndpi	1	0.949992	0.983254	0.997658	0.377302	0.381195	0.810906	0.979527	0.565573	0.999014	0.999014	0.99756	0.977616	0.798426	0.999014	0.992326	0.971694
TMUH0120_adeno.ndpi	1	0.994851	0.991498	0.997744	0.292109	0.299591	0.778641	0.997267	0.566264	0.998836	0.998836	0.998534	0.988244	0.393532	0.998836	0.967454	0.863601
TMUH0122_noncancer.ndpi	0	0.268983	0.139635	0.241448	0.478405	0.483133	0.11841	0.0765756	0.567445	0.0146926	0.0146926	0.00849697	0.0712744	0.0524129	0.0146926	0.130544	0.586522
TMUH0123_adeno.ndpi	1	0.777143	0.887061	0.930162	0.225675	0.241162	0.709757	0.659657	0.569416	0.566807	0.566807	0.40319	0.752767	0.378739	0.566807	0.275424	0.306242
TMUH0125_squamous.ndpi	0	0.233911	0.185	0.352005	0.206599	0.219419	0.138415	0.097406	0.56543	0.140072	0.140072	0.18754	0.121381	0.0917474	0.140072	0.0559594	0.141423
TMUH0126_noncancer.ndpi	0	0.149626	0.0866081	0.28744	0.142157	0.153009	0.14531	0.0241477	0.563622	0.0859041	0.0859041	0.0756315	0.0216718	0.0379064	0.0859041	0.0879344	0.169227
TMUH0139_noncancer.ndpi	0	0.198264	0.0824342	0.0431668	0.14013	0.151755	0.138827	0.0276399	0.56509	0.0102653	0.0102653	0.00918766	0.0160286	0.157767	0.0102653	0.035011	0.158299
TMUH0142_noncancer.ndpi	0	0.0606633	0.0585306	0.0422815	0.133121	0.144386	0.113637	0.0244743	0.565633	0.00140983	0.00140983	0.00370607	0.00811702	0.116192	0.00140983	0.00689054	0.0637563
TMUH0146_noncancer.ndpi	0	0.138417	0.0595675	0.107132	0.346173	0.354089	0.118448	0.0303776	0.561185	0.00822285	0.00822285	0.0371053	0.0333701	0.0270001	0.00822285	0.0443689	0.317966
TMUH0148_noncancer.ndpi	0	0.227222	0.103144	0.161387	0.198611	0.212888	0.118525	0.0325925	0.565827	0.00879331	0.00879331	0.00833236	0.099614	0.100451	0.00879331	0.071804	0.290536
TMUH0157_noncancer.ndpi	0	0.126227	0.0504713	0.0819355	0.14023	0.151365	0.124391	0.0558628	0.563415	0.0154403	0.0154403	0.00714003	0.0214617	0.0582276	0.0154403	0.0143338	0.0574903
TMUH0159_noncancer.ndpi	0	0.369286	0.409106	0.601188	0.16968	0.181379	0.465603	0.360039	0.564171	0.350838	0.350838	0.675369	0.489249	0.477372	0.350838	0.845111	0.592072
TMUH0161_noncancer.ndpi	0	0.227287	0.372937	0.239079	0.288428	0.299552	0.118009	0.0679945	0.562952	0.00545118	0.00545118	0.0150823	0.00605729	0.0676336	0.00545118	0.0403624	0.0341073
TMUH0163_noncancer.ndpi	0	0.210403	0.177194	0.295048	0.440219	0.441973	0.118231	0.0692955	0.563011	0.180854	0.180854	0.731308	0.334351	0.454539	0.180854	0.64692	0.819662
TMUH0169_noncancer.ndpi	0	0.0651137	0.064125	0.0625841	0.286724	0.297689	0.113779	0.0237256	0.560446	0.00211057	0.00211057	0.00305494	0.0147179	0.0852939	0.00211057	0.099653	0.0602721
TMUH0173_noncancer.ndpi	0	0.213823	0.120728	0.112036	0.393925	0.399062	0.118366	0.0663391	0.560756	0.464634	0.464634	0.616911	0.677231	0.539503	0.464634	0.30013	0.622879
TMUH0178_noncancer.ndpi	0	0.0843107	0.093271	0.0613567	0.339407	0.349392	0.11358	0.018972	0.56238	0.00672335	0.00672335	0.00284743	0.0101295	0.0617111	0.00672335	0.0140544	0.24817
TMUH0187_adeno.ndpi	1	0.993178	0.996426	0.998423	0.799005	0.79013	0.818823	0.999012	0.573685	0.996855	0.996855	0.998664	0.99536	0.290968	0.996855	0.978611	0.963369
TMUH0192_noncancer.ndpi	0	0.163724	0.114596	0.150639	0.15303	0.164305	0.118724	0.0475238	0.564725	0.30308	0.30308	0.603753	0.184781	0.283918	0.30308	0.13195	0.0593932
TMUH0199_noncancer.ndpi	0	0.134756	0.0740599	0.0834963	0.407983	0.409933	0.113779	0.0250004	0.558429	0.00970558	0.00970558	0.0146849	0.0318911	0.0802932	0.00970558	0.00534796	0.0146306
TMUH0201_noncancer.ndpi	0	0.0613596	0.0540496	0.0572143	0.265962	0.276361	0.113665	0.0156397	0.56243	0.00112314	0.00112314	0.00550676	0.0231248	0.0229746	0.00112314	0.00619412	0.0529142
TMUH0206_squamous.ndpi	0	0.329886	0.462108	0.0861376	0.333862	0.343653	0.35967	0.0402004	0.564928	0.063104	0.063104	0.000555538	0.0538245	0.166195	0.063104	0.0126394	0.0947445
TMUH0208_noncancer.ndpi	0	0.111587	0.119938	0.132771	0.356284	0.364461	0.118424	0.0499959	0.564399	0.0194772	0.0194772	0.0103323	0.303458	0.151452	0.0194772	0.0184595	0.104042
TMUH0209_noncancer.ndpi	0	0.0689	0.0816447	0.0687856	0.201412	0.212588	0.119535	0.0396407	0.561226	0.0105018	0.0105018	0.0346529	0.266044	0.169975	0.0105018	0.0196113	0.0222927
TMUH0211_noncancer.ndpi	0	0.0992617	0.132648	0.11136	0.388156	0.390659	0.121068	0.0458723	0.562752	0.171234	0.171234	0.0479694	0.0323238	0.011502	0.171234	0.0522846	0.044927
TMUH0218_noncancer.ndpi	0	0.804743	0.881578	0.745061	0.929735	0.919523	0.648432	0.943578	0.58766	0.920956	0.920956	0.981373	0.999025	0.99493	0.920956	0.992274	0.887555
TMUH0219_adeno.ndpi	1	0.120897	0.126659	0.22362	0.351161	0.357992	0.118613	0.0708044	0.565418	0.0349042	0.0349042	0.0129292	0.0249802	0.0388634	0.0349042	0.00280061	0.0179492
TMUH0221_noncancer.ndpi	0	0.0918943	0.102821	0.160735	0.36762	0.37224	0.118721	0.0295913	0.560426	0.0699703	0.0699703	0.0492668	0.0894873	0.0599815	0.0699703	0.151275	0.179411
TMUH0224_noncancer.ndpi	0	0.0744614	0.0583982	0.0939659	0.351064	0.356827	0.114483	0.0175736	0.56028	0.00474787	0.00474787	0.0135461	0.00359981	0.0105283	0.00474787	0.0173332	0.0226107
TMUH0225_noncancer.ndpi	0	0.0840938	0.107594	0.115921	0.300839	0.313086	0.113911	0.0260284	0.56587	0.00516651	0.00516651	0.00118033	0.0207548	0.172302	0.00516651	0.0136432	0.0211025
TMUH0229_noncancer.ndpi	0	0.0676146	0.0582752	0.0834023	0.225155	0.236123	0.114143	0.0190254	0.562031	0.0291066	0.0291066	0.025165	0.0589034	0.0294036	0.0291066	0.0141193	0.0183759
TMUH0240_noncancer.ndpi	0	0.09655	0.0978102	0.0733265	0.188619	0.20005	0.118668	0.0332781	0.562241	0.0374632	0.0374632	0.107608	0.0761799	0.0466601	0.0374632	0.0492597	0.116618
TMUH0275_noncancer.ndpi	0	0.0706731	0.0554969	0.0892424	0.282874	0.292041	0.114483	0.0179973	0.561579	0.00948634	0.00948634	0.0519713	0.0630909	0.0340382	0.00948634	0.0284491	0.006513
TMUH0277_noncancer.ndpi	0	0.0800238	0.0879457	0.110129	0.395834	0.398962	0.118668	0.034543	0.573768	0.058527	0.058527	0.0535572	0.00548234	0.0192491	0.058527	0.0319002	0.109851
TMUH0280_adeno.ndpi	1	0.877917	0.979174	0.949714	0.321709	0.329288	0.811923	0.91952	0.565285	0.955734	0.955734	0.75306	0.325377	0.109591	0.955734	0.903879	0.614703
TMUH0285_noncancer.ndpi	0	0.125409	0.16334	0.128546	0.399036	0.402684	0.118672	0.0993933	0.56363	0.0402622	0.0402622	0.0260509	0.0753537	0.0789953	0.0402622	0.102668	0.0741418
TMUH0292_noncancer.ndpi	0	0.177938	0.156944	0.16852	0.236257	0.247766	0.119316	0.0706041	0.565706	0.169224	0.169224	0.105546	0.15481	0.0894653	0.169224	0.105353	0.0490728
TMUH0296_noncancer.ndpi	0	0.17348	0.0996921	0.106344	0.260126	0.270706	0.127595	0.0283708	0.56427	0.0758266	0.0758266	0.0401528	0.432076	0.521774	0.0758266	0.128727	0.363527
TMUH0310_noncancer.ndpi	0	0.610552	0.304528	0.559177	0.453184	0.453878	0.247334	0.270703	0.575309	0.0252362	0.0252362	0.121116	0.621681	0.608174	0.0252362	0.0930018	0.190778
TMUH0313_noncancer.ndpi	0	0.110696	0.0735592	0.0649162	0.372517	0.381681	0.113559	0.0237286	0.567568	0.000954467	0.000954467	0.00307912	0.00820309	0.081689	0.000954467	0.00193139	0.0239114
TMUH0316_noncancer.ndpi	0	0.0686783	0.074967	0.0708763	0.202766	0.214658	0.118736	0.0239611	0.564432	0.010553	0.010553	0.00944731	0.126973	0.046056	0.010553	0.0208136	0.0851119
TMUH0318_noncancer.ndpi	0	0.297674	0.25145	0.397543	0.431292	0.439221	0.118402	0.287903	0.571359	0.0690347	0.0690347	0.13032	0.296658	0.182067	0.0690347	0.103084	0.109038
TMUH0326_noncancer.ndpi	0	0.0926871	0.042139	0.0836446	0.481643	0.486731	0.11341	0.0213631	0.57339	0.0261815	0.0261815	0.0240606	0.0546314	0.311293	0.0261815	0.160193	0.0538114
TMUH0328_squamous.ndpi	0	0.219715	0.235971	0.116779	0.234468	0.24813	0.128637	0.0871014	0.565994	0.00623423	0.00623423	0.00872418	0.100151	0.130046	0.00623423	0.0408756	0.122916
TMUH0342_noncancer.ndpi	0	0.174793	0.112738	0.118868	0.26642	0.281125	0.11356	0.0437468	0.568343	0.0147654	0.0147654	0.0291606	0.0851905	0.0480709	0.0147654	0.361256	0.170087
TMUH0347_noncancer.ndpi	0	0.450059	0.121925	0.247518	0.397086	0.405354	0.11781	0.0736045	0.572057	0.0462142	0.0462142	0.0292762	0.261419	0.275802	0.0462142	0.224249	0.299493
TMUH0348_noncancer.ndpi	0	0.131789	0.08719	0.146783	0.330695	0.339603	0.118429	0.0610947	0.565334	0.00652512	0.00652512	0.0231512	0.0399063	0.0506158	0.00652512	0.0116964	0.178505
TMUH0354_noncancer.ndpi	0	0.108723	0.135247	0.124461	0.200469	0.213191	0.118365	0.0469895	0.565286	0.0534218	0.0534218	0.142832	0.0294474	0.135447	0.0534218	0.147534	0.761945
TMUH0377_adeno.ndpi	1	0.742191	0.662725	0.679834	0.956533	0.885603	0.506947	0.540037	0.671939	0.870206	0.870206	0.828043	0.99619	0.936525	0.870206	0.16475	0.983435
TMUH0392_adeno.ndpi	1	0.200077	0.345979	0.268466	0.474503	0.485467	0.273741	0.248722	0.574163	0.0512711	0.0512711	0.149417	0.0322366	0.0796381	0.0512711	0.0280343	0.0575327
TMUH0394_adeno.ndpi	1	0.870272	0.938717	0.952812	0.394903	0.396543	0.800018	0.876784	0.562743	0.915064	0.915064	0.881805	0.871038	0.0999158	0.915064	0.847026	0.645148
TMUH0398_adeno.ndpi	1	0.0870875	0.106609	0.0767073	0.309479	0.319041	0.113621	0.0371609	0.563837	0.00404194	0.00404194	0.00700722	0.0041805	0.0665283	0.00404194	0.0436948	0.0663494
TMUH0400_adeno.ndpi	1	0.840179	0.977417	0.842813	0.388661	0.388414	0.81943	0.987822	0.571465	0.792433	0.792433	0.804704	0.878355	0.615066	0.792433	0.992759	0.995309
TMUH0408_noncancer.ndpi	0	0.116678	0.174805	0.213052	0.330126	0.33724	0.118408	0.0438405	0.561782	0.0161043	0.0161043	0.0608097	0.09799	0.0312846	0.0161043	0.034519	0.0247312
TMUH0411_adeno.ndpi	1	0.867312	0.888862	0.919096	0.585681	0.578713	0.759332	0.963444	0.572814	0.98736	0.98736	0.967694	0.856827	0.199558	0.98736	0.98843	0.972264
TMUH0413_adeno.ndpi	1	0.50942	0.607227	0.492705	0.261411	0.274146	0.523112	0.752177	0.567508	0.767211	0.767211	0.583472	0.30474	0.234317	0.767211	0.574971	0.369306
TMUH0419_adeno.ndpi	1	0.984792	0.993946	0.995775	0.759425	0.750062	0.778181	0.998394	0.580718	0.813528	0.813528	0.874409	0.931557	0.805751	0.813528	0.911759	0.349063
TMUH0420_squamous.ndpi	0	0.213587	0.186916	0.119716	0.384777	0.393312	0.118531	0.103787	0.567908	0.00330322	0.00330322	0.00294883	0.0447746	0.156747	0.00330322	0.0579101	0.309797
TMUH0426_noncancer.ndpi	0	0.0804337	0.0683261	0.0830197	0.2224	0.234844	0.113562	0.0311904	0.564564	0.00682419	0.00682419	0.0214939	0.069736	0.120017	0.00682419	0.0361281	0.13722
TMUH0430_adeno.ndpi	1	0.661132	0.739635	0.800608	0.431842	0.439283	0.714345	0.916675	0.569142	0.96344	0.96344	0.892619	0.886082	0.276028	0.96344	0.45858	0.784747
TMUH0447_squamous.ndpi	0	0.138187	0.160046	0.207858	0.202391	0.216006	0.113047	0.0475106	0.564266	0.00281916	0.00281916	0.000625457	0.00403414	0.0265119	0.00281916	0.00517812	0.0133956
TMUH0449_adeno.ndpi	1	0.0920416	0.067335	0.0743128	0.204533	0.216343	0.11363	0.0217956	0.563418	0.0343749	0.0343749	0.0262579	0.117727	0.141486	0.0343749	0.0316321	0.046705
TMUH0453_noncancer.ndpi	0	0.177914	0.105777	0.308623	0.343789	0.373398	0.113672	0.0712487	0.5979	0.0144848	0.0144848	0.104112	0.0220628	0.15492	0.0144848	0.238544	0.244116
TMUH0454_noncancer.ndpi	0	0.134372	0.153963	0.261429	0.283274	0.308839	0.113677	0.113531	0.58547	0.01753	0.01753	0.0234918	0.0246682	0.153028	0.01753	0.145821	0.0816077
TMUH0457_noncancer.ndpi	0	0.235641	0.21976	0.193993	0.345656	0.37823	0.113387	0.086943	0.588683	0.034564	0.034564	0.0719473	0.165344	0.25283	0.034564	0.288144	0.189046
TMUH0475_adeno.ndpi	1	0.985214	0.995447	0.998175	0.375625	0.377377	0.776211	0.981491	0.568121	0.996135	0.996135	0.99385	0.993936	0.612516	0.996135	0.937414	0.929261
TMUH0481_noncancer.ndpi	0	0.0963712	0.100656	0.096702	0.206158	0.217154	0.114161	0.0281686	0.562681	0.232105	0.232105	0.133656	0.168697	0.0656711	0.232105	0.0646681	0.0348147
TMUH0484_noncancer.ndpi	0	0.139056	0.0827373	0.11719	0.48249	0.494298	0.116675	0.0420813	0.584186	0.0062966	0.0062966	0.00498574	0.0277185	0.0594085	0.0062966	0.0205357	0.0991279
TMUH0485_noncancer.ndpi	0	0.138519	0.0739437	0.0717474	0.183959	0.196575	0.118296	0.0239727	0.564563	0.0270206	0.0270206	0.0765383	0.130276	0.049996	0.0270206	0.03107	0.215189
TMUH0489_adeno.ndpi	1	0.999712	0.998566	0.999567	0.60699	0.590403	0.803898	0.999472	0.573314	0.999365	0.999365	0.999701	0.98518	0.687532	0.999365	0.999786	0.990464
TMUH0500_noncancer.ndpi	0	0.158471	0.0936986	0.246832	0.154621	0.165649	0.114058	0.0141625	0.563362	0.0182424	0.0182424	0.0345845	0.0755151	0.0512207	0.0182424	0.00745672	0.0211837
TMUH0502_squamous.ndpi	0	0.760866	0.769893	0.114288	0.243357	0.255688	0.266557	0.104886	0.564475	0.512171	0.512171	0.857467	0.831426	0.408674	0.512171	0.08476	0.428334
TMUH0504_adeno.ndpi	1	0.471865	0.590803	0.591648	0.479713	0.486499	0.183789	0.362285	0.569216	0.735419	0.735419	0.436401	0.577237	0.532026	0.735419	0.521868	0.443531
TMUH0506_squamous.ndpi	0	0.438179	0.631013	0.328209	0.451146	0.455628	0.223188	0.387303	0.564717	0.0275522	0.0275522	0.0495553	0.580854	0.327969	0.0275522	0.0516445	0.0846494
TMUH0511_noncancer.ndpi	0	0.13595	0.393679	0.163873	0.21638	0.229186	0.260736	0.375252	0.567213	0.683888	0.683888	0.737893	0.712372	0.50257	0.683888	0.675799	0.958819
TMUH0516_noncancer.ndpi	0	0.158664	0.11265	0.166943	0.271267	0.28264	0.118589	0.0555975	0.609053	0.0464252	0.0464252	0.0253646	0.0762747	0.127322	0.0464252	0.03178	0.160524
TMUH0522_noncancer.ndpi	0	0.127163	0.118149	0.15866	0.444142	0.439762	0.118544	0.0598142	0.621294	0.0952916	0.0952916	0.0734917	0.0169913	0.0725835	0.0952916	0.189395	0.183404
TMUH0530_adeno.ndpi	1	0.378919	0.66853	0.67697	0.27704	0.286904	0.733538	0.485696	0.562515	0.247125	0.247125	0.864923	0.611451	0.0789065	0.247125	0.597751	0.631196
TMUH0537_adeno.ndpi	1	0.331307	0.303291	0.317088	0.485127	0.494723	0.322563	0.304734	0.629543	0.345966	0.345966	0.196637	0.166824	0.500623	0.345966	0.416435	0.475389
TMUH0539_adeno.ndpi	1	0.294281	0.098148	0.327438	0.401471	0.400254	0.118877	0.0586253	0.641176	0.678508	0.678508	0.519856	0.791623	0.891452	0.678508	0.5009	0.518866
TMUH0552_adeno.ndpi	1	0.848177	0.880636	0.874669	0.206106	0.217502	0.776697	0.813642	0.565854	0.898783	0.898783	0.854026	0.835197	0.483039	0.898783	0.969257	0.917519
TMUH0575_adeno.ndpi	1	0.850526	0.857974	0.884537	0.312024	0.320073	0.807093	0.899829	0.564426	0.96241	0.96241	0.993007	0.743277	0.655809	0.96241	0.813708	0.932862
TMUH0586_adeno.ndpi	1	0.933806	0.994702	0.993766	0.363314	0.363041	0.817839	0.994992	0.567009	0.999493	0.999493	0.991432	0.992737	0.50162	0.999493	0.995588	0.869614
TMUH0587_adeno.ndpi	1	0.989422	0.991086	0.997079	0.345127	0.346612	0.818694	0.997927	0.568992	0.980115	0.980115	0.871659	0.441335	0.379668	0.980115	0.968236	0.505773
TMUH0594_noncancer.ndpi	0	0.0565809	0.0455301	0.0849451	0.112136	0.121759	0.11874	0.0137057	0.563596	0.262659	0.262659	0.248003	0.471291	0.443851	0.262659	0.521512	0.348819
TMUH0602_noncancer.ndpi	0	0.178024	0.0972916	0.140206	0.157383	0.169039	0.139498	0.0390741	0.564269	0.0286122	0.0286122	0.0248452	0.125267	0.167977	0.0286122	0.0527031	0.262927
TMUH0620_noncancer.ndpi	0	0.379046	0.189427	0.297276	0.505021	0.499959	0.118613	0.0828684	0.564723	0.11465	0.11465	0.0132209	0.00848476	0.115762	0.11465	0.128921	0.815483
TMUH0623_noncancer.ndpi	0	0.106689	0.243018	0.176025	0.393832	0.397061	0.11805	0.111891	0.564386	0.0295413	0.0295413	0.102066	0.0217766	0.149208	0.0295413	0.230214	0.356285
TMUH0625_noncancer.ndpi	0	0.136415	0.105372	0.166454	0.138992	0.150619	0.128604	0.0321115	0.565251	0.246185	0.246185	0.0800209	0.191457	0.315474	0.246185	0.609173	0.776765
TMUH0626_noncancer.ndpi	0	0.162909	0.0955775	0.15915	0.13964	0.151366	0.118628	0.0581245	0.565897	0.0657646	0.0657646	0.0558544	0.0472321	0.177854	0.0657646	0.0317858	0.283973
TMUH0634_noncancer.ndpi	0	0.25056	0.257528	0.266606	0.228594	0.239733	0.118085	0.0515495	0.562224	0.0182464	0.0182464	0.0400763	0.106878	0.121896	0.0182464	0.0317317	0.0837999
TMUH0644_adeno.ndpi	1	0.339984	0.186746	0.797642	0.149608	0.160399	0.119795	0.0763265	0.5631	0.916254	0.916254	0.787939	0.572906	0.23922	0.916254	0.891241	0.839371
TMUH0648_adeno.ndpi	1	0.974111	0.975771	0.995949	0.847798	0.843689	0.820202	0.97071	0.570581	0.983925	0.983925	0.963076	0.707277	0.334899	0.983925	0.945389	0.742635
TMUH0649_adeno.ndpi	1	0.999464	0.999671	0.999758	0.375422	0.376786	0.792664	0.993057	0.564643	0.999428	0.999428	0.999826	0.997986	0.675192	0.999428	0.999534	0.993391
TMUH0651_adeno.ndpi	1	0.807407	0.886279	0.751696	0.230532	0.240558	0.817505	0.972871	0.565398	0.991519	0.991519	0.747949	0.962616	0.642438	0.991519	0.798982	0.730155
TMUH0653_noncancer.ndpi	0	0.147013	0.0525943	0.0903431	0.174539	0.18718	0.116448	0.0600735	0.565267	0.0366595	0.0366595	0.032394	0.0446646	0.183421	0.0366595	0.0476226	0.0493411
TMUH0663_squamous.ndpi	0	0.528343	0.422664	0.555431	0.189392	0.201418	0.57234	0.470157	0.564475	0.677232	0.677232	0.483271	0.745421	0.141031	0.677232	0.647484	0.821818
TMUH0670_noncancer.ndpi	0	0.396286	0.395947	0.639765	0.128634	0.138917	0.554904	0.0185815	0.563493	0.0183094	0.0183094	0.0200153	0.0701529	0.203824	0.0183094	0.222643	0.0730333
TMUH0672_adeno.ndpi	1	0.834953	0.702636	0.789025	0.196108	0.206438	0.80569	0.955879	0.568126	0.690564	0.690564	0.769214	0.586495	0.164573	0.690564	0.372706	0.303841
TMUH0689_noncancer.ndpi	0	0.172851	0.146663	0.169516	0.223743	0.234977	0.13871	0.0610995	0.564075	0.0582365	0.0582365	0.0547611	0.0342264	0.122209	0.0582365	0.0474966	0.108091
TMUH0700_adeno.ndpi	1	0.996645	0.999698	0.999844	0.371457	0.36397	0.813932	0.999817	0.56676	0.999966	0.999966	0.998298	0.991105	0.533943	0.999966	0.999259	0.913315
TMUH0713_adeno.ndpi	1	0.475985	0.763431	0.860664	0.371538	0.375603	0.733968	0.895263	0.565798	0.996449	0.996449	0.989903	0.906121	0.273567	0.996449	0.925178	0.913948
TMUH0728_noncancer.ndpi	0	0.122808	0.0843678	0.0166655	0.324982	0.336563	0.117788	0.0339157	0.571124	0.00528984	0.00528984	0.00902337	0.0443597	0.292837	0.00528984	0.0383405	0.537992
TMUH0733_noncancer.ndpi	0	0.244779	0.253404	0.209559	0.183616	0.195189	0.114339	0.0982121	0.564694	0.0427375	0.0427375	0.204132	0.0145587	0.0235677	0.0427375	0.0289039	0.0653096
TMUH0738_noncancer.ndpi	0	0.215194	0.274771	0.413541	0.367072	0.375581	0.337947	0.0680329	0.569181	0.0156845	0.0156845	0.0918079	0.121658	0.139781	0.0156845	0.0353397	0.491343
TMUH0739_adeno.ndpi	1	0.777486	0.770691	0.925218	0.270742	0.279892	0.777032	0.781835	0.564046	0.902498	0.902498	0.445549	0.177248	0.181456	0.902498	0.402931	0.367554
TMUH0760_noncancer.ndpi	0	0.253943	0.108768	0.154072	0.198646	0.211131	0.118094	0.044336	0.565109	0.100415	0.100415	0.084988	0.0472633	0.0687676	0.100415	0.1474	0.658892
TMUH0761_adeno.ndpi	1	0.889287	0.901684	0.957621	0.523527	0.514898	0.820202	0.96723	0.559508	0.948559	0.948559	0.78032	0.68342	0.132989	0.948559	0.957906	0.399066
TMUH0765_adeno.ndpi	1	0.771927	0.904606	0.907154	0.687162	0.675189	0.802631	0.966174	0.561747	0.953947	0.953947	0.964074	0.804095	0.213917	0.953947	0.733451	0.834595
TMUH0785_squamous.ndpi	0	0.560605	0.546112	0.797357	0.35109	0.356655	0.544529	0.68121	0.565963	0.911806	0.911806	0.928087	0.446905	0.482363	0.911806	0.609992	0.500878
TMUH0790_noncancer.ndpi	0	0.0510981	0.0233158	0.0559744	0.132204	0.142576	0.119368	0.0100363	0.563224	0.0242773	0.0242773	0.0427098	0.173921	0.0894212	0.0242773	0.518107	0.262126
TMUH0794_adeno.ndpi	1	0.0780657	0.110226	0.142207	0.217054	0.22823	0.118408	0.0221532	0.562904	0.586363	0.586363	0.265684	0.168047	0.133985	0.586363	0.462458	0.750309
TMUH0796_noncancer.ndpi	0	0.0818244	0.0610231	0.0782364	0.290516	0.301606	0.117624	0.0329989	0.56457	0.00203227	0.00203227	0.00321062	0.00178557	0.0555616	0.00203227	0.00652212	0.0790769
TMUH0799_noncancer.ndpi	0	0.101021	0.0739239	0.0817555	0.405075	0.411686	0.114268	0.0410024	0.566396	0.00980316	0.00980316	0.00380442	0.0696067	0.0324691	0.00980316	0.0941398	0.595705
TMUH0806_adeno.ndpi	1	0.918667	0.833184	0.932198	0.3116	0.318607	0.802068	0.945245	0.567182	0.985465	0.985465	0.981258	0.84806	0.525162	0.985465	0.99432	0.983053
TMUH0809_squamous.ndpi	0	0.824794	0.549447	0.782233	0.341069	0.355209	0.58014	0.781356	0.576297	0.640871	0.640871	0.79268	0.893467	0.697748	0.640871	0.198743	0.516882
TMUH0812_noncancer.ndpi	0	0.165111	0.0696819	0.120141	0.173816	0.184959	0.118556	0.019803	0.563255	0.0192436	0.0192436	0.0127194	0.447272	0.405903	0.0192436	0.357575	0.291765
TMUH0826_noncancer.ndpi	0	0.270498	0.313144	0.359048	0.795852	0.788442	0.224273	0.246426	0.561598	0.316758	0.316758	0.325055	0.451499	0.156273	0.316758	0.51759	0.191281
TMUH0833_noncancer.ndpi	0	0.126735	0.111198	0.159592	0.298613	0.306723	0.119406	0.0571212	0.563107	0.081533	0.081533	0.059467	0.0927252	0.0820044	0.081533	0.0257025	0.074183
TMUH0836_noncancer.ndpi	0	0.182036	0.0566467	0.0894491	0.228907	0.241728	0.118194	0.0272584	0.568246	0.000808091	0.000808091	0.00296347	0.0252173	0.216099	0.000808091	0.00156033	0.0258879
TMUH0846_noncancer.ndpi	0	0.0669337	0.0660485	0.119215	0.133974	0.144541	0.118125	0.0215996	0.564359	0.0118465	0.0118465	0.124239	0.0281111	0.127694	0.0118465	0.0194833	0.14714
TMUH0847_noncancer.ndpi	0	0.118752	0.11513	0.152656	0.159171	0.170586	0.113595	0.0247608	0.564767	0.000652752	0.000652752	0.0113375	0.0411748	0.0604236	0.000652752	0.0159617	0.0235414
TMUH0851_adeno.ndpi	1	0.894404	0.923595	0.986153	0.283459	0.29073	0.765661	0.981649	0.566206	0.975682	0.975682	0.948047	0.976498	0.571275	0.975682	0.986292	0.766447
TMUH0854_noncancer.ndpi	0	0.110161	0.0909764	0.113451	0.140232	0.150948	0.118926	0.0361309	0.563758	0.0334282	0.0334282	0.0442716	0.243833	0.097229	0.0334282	0.23637	0.246893
TMUH0870_adeno.ndpi	1	0.981726	0.991952	0.995058	0.912904	0.910122	0.820202	0.994749	0.668235	0.970387	0.970387	0.912713	0.969493	0.824795	0.970387	0.98596	0.99941
TMUH0878_noncancer.ndpi	0	0.255647	0.299988	0.357234	0.337538	0.373162	0.200015	0.287025	0.616762	0.694439	0.694439	0.535276	0.949639	0.868858	0.694439	0.813368	0.557909
TMUH0881_noncancer.ndpi	0	0.245359	0.542539	0.28139	0.456006	0.473627	0.450451	0.581369	0.606611	0.249672	0.249672	0.254203	0.221087	0.700103	0.249672	0.0132248	0.0364773
TMUH0886_noncancer.ndpi	0	0.106092	0.355039	0.145212	0.195939	0.209096	0.352797	0.140926	0.573833	0.0655316	0.0655316	0.0958873	0.0453336	0.23299	0.0655316	0.168035	0.118475
TMUH0890_adeno.ndpi	1	0.999477	0.999983	0.999967	0.421684	0.408223	0.820202	0.999999	0.598873	0.999952	0.999952	0.999589	0.999248	0.856288	0.999952	0.999884	0.999574
TMUH0895_adeno.ndpi	1	0.998783	0.999959	0.999981	0.537512	0.524029	0.816147	0.999998	0.618853	0.998828	0.998828	0.99598	0.997048	0.820148	0.998828	0.991809	0.998299
TMUH0916_adeno.ndpi	1	0.999873	0.999967	0.999987	0.868922	0.865819	0.820128	1	0.68031	0.999814	0.999814	0.998151	0.967566	0.874356	0.999814	0.997697	0.982655
TMUH0917_adeno.ndpi	1	0.999586	0.999989	0.999998	0.966211	0.972227	0.820202	1	0.689218	0.996082	0.996082	0.990418	0.973753	0.749102	0.996082	0.997871	0.95121
TMUH0919_adeno.ndpi	1	0.995606	0.998406	0.998159	0.856693	0.846611	0.819217	0.99991	0.637093	0.998226	0.998226	0.996555	0.966284	0.931987	0.998226	0.987926	0.96388
TMUH0923_adeno.ndpi	1	0.700833	0.82637	0.936896	0.492402	0.499797	0.71115	0.777637	0.630877	0.956002	0.956002	0.918808	0.853028	0.907209	0.956002	0.98468	0.981854
TMUH0924_adeno.ndpi	1	0.929678	0.991742	0.993199	0.627641	0.615037	0.819024	0.991875	0.641878	0.999081	0.999081	0.998985	0.980201	0.913945	0.999081	0.980421	0.996973
TMUH0929_adeno.ndpi	1	0.169117	0.190557	0.405705	0.520346	0.519995	0.144902	0.365947	0.662694	0.261251	0.261251	0.368554	0.518773	0.728312	0.261251	0.355523	0.394364
TMUH0957_noncancer.ndpi	0	0.119879	0.19197	0.147692	0.266118	0.273755	0.114011	0.086984	0.61314	0.0447762	0.0447762	0.272604	0.0131561	0.268199	0.0447762	0.602391	0.697634
TMUH0958_noncancer.ndpi	0	0.109221	0.115959	0.1456	0.262177	0.27086	0.113983	0.0534253	0.608611	0.0237275	0.0237275	0.274657	0.0371934	0.154021	0.0237275	0.0375199	0.244961
TMUH0960_adeno.ndpi	1	0.998329	0.999736	0.99992	0.955379	0.961178	0.819323	0.999992	0.637896	0.999933	0.999933	0.999926	0.999565	0.805312	0.999933	0.9952	0.983916
TMUH0964_adeno.ndpi	1	0.872553	0.515671	0.618131	0.752495	0.742757	0.732378	0.589272	0.646251	0.952746	0.952746	0.982889	0.97698	0.474886	0.952746	0.87413	0.660913
TMUH0970_noncancer.ndpi	0	0.179716	0.193106	0.514749	0.504411	0.504261	0.209144	0.135499	0.625672	0.0040431	0.0040431	0.0127013	0.00641975	0.0562946	0.0040431	0.0166588	0.00176851
TMUH0974_adeno.ndpi	1	0.994875	0.999465	0.999468	0.703977	0.688582	0.819578	0.999802	0.655623	0.998791	0.998791	0.993172	0.835963	0.636447	0.998791	0.977467	0.916429
TMUH0975_adeno.ndpi	1	0.994316	0.99631	0.998194	0.557443	0.545155	0.820202	0.999144	0.630618	0.99644	0.99644	0.998429	0.83545	0.514992	0.99644	0.981353	0.824323
TMUH0981_noncancer.ndpi	0	0.139476	0.0986323	0.139154	0.525334	0.516124	0.126365	0.0755515	0.599936	0.00671329	0.00671329	0.00561906	0.0391585	0.0745587	0.00671329	0.0170417	0.0153895
TMUH1006_noncancer.ndpi	0	0.174242	0.353662	0.411512	0.541026	0.529578	0.212904	0.141272	0.630761	0.201293	0.201293	0.0661523	0.0413015	0.116275	0.201293	0.02024	0.00867313
TMUH1023_adeno.ndpi	1	0.990617	0.997689	0.993223	0.75127	0.741314	0.820202	0.997387	0.665635	0.998521	0.998521	0.994165	0.993241	0.840394	0.998521	0.995722	0.934148
TMUH1024_noncancer.ndpi	0	0.409585	0.548982	0.728632	0.471112	0.48214	0.404445	0.740666	0.6455	0.949416	0.949416	0.821696	0.808831	0.754488	0.949416	0.758952	0.648483
TMUH1036_noncancer.ndpi	0	0.782008	0.819045	0.487272	0.607018	0.603295	0.27225	0.606443	0.6226	0.0553663	0.0553663	0.282258	0.287089	0.482244	0.0553663	0.059301	0.0735283
TMUH1037_noncancer.ndpi	0	0.358918	0.334183	0.356426	0.535186	0.535926	0.323295	0.264515	0.599092	0.004392	0.004392	0.0837212	0.0222089	0.0317687	0.004392	0.00486161	0.0297909
TMUH1041_squamous.ndpi	0	0.715073	0.598203	0.682483	0.703463	0.548084	0.577296	0.657104	0.695481	0.956926	0.956926	0.933925	0.994128	0.836173	0.956926	0.475326	0.74443
TMUH1048_squamous.ndpi	0	0.816883	0.661784	0.55893	0.666908	0.643555	0.762251	0.73657	0.665342	0.586489	0.586489	0.33537	0.116976	0.618347	0.586489	0.69628	0.321088
TMUH1085_noncancer.ndpi	0	0.125349	0.200703	0.180338	0.513341	0.504203	0.130079	0.0752882	0.66629	0.347266	0.347266	0.27896	0.318306	0.771948	0.347266	0.456998	0.477242
TMUH1088_adeno.ndpi	1	0.182916	0.16882	0.18327	0.428843	0.430877	0.128559	0.133992	0.606366	0.0873514	0.0873514	0.0340243	0.28663	0.403408	0.0873514	0.2029	0.385743
TMUH1093_adeno.ndpi	1	0.853481	0.951992	0.982435	0.623508	0.609844	0.634722	0.946155	0.627278	0.909825	0.909825	0.850684	0.574667	0.268641	0.909825	0.781205	0.900719
TMUH1126_adeno.ndpi	1	0.999459	0.999864	0.999973	0.984056	0.987824	0.820207	0.999998	0.722078	0.999782	0.999782	0.996555	0.983602	0.753707	0.999782	0.999154	0.986658
TMUH1129_adeno.ndpi	1	0.998885	0.999963	0.999981	0.793202	0.784682	0.820202	0.999996	0.676021	0.999363	0.999363	0.999223	0.996242	0.917029	0.999363	0.999752	0.998816
TMUH1133_adeno.ndpi	1	0.580304	0.463271	0.845512	0.201869	0.215273	0.303828	0.420175	0.584125	0.721084	0.721084	0.62231	0.564379	0.740311	0.721084	0.334387	0.824815
TMUH1135_adeno.ndpi	1	0.999689	0.999835	0.999955	0.954502	0.960832	0.820093	0.99997	0.638815	0.999967	0.999967	0.999813	0.999707	0.960219	0.999967	0.999176	0.988131
TMUH1139_adeno.ndpi	1	0.999732	0.999805	0.999978	0.889453	0.885609	0.820202	0.99997	0.66673	0.999829	0.999829	0.999808	0.998056	0.915505	0.999829	0.997791	0.959764
TMUH1157_noncancer.ndpi	0	0.203981	0.0986042	0.25498	0.234286	0.24677	0.118288	0.052877	0.568193	0.0151754	0.0151754	0.00807119	0.2871	0.585056	0.0151754	0.265616	0.0436374
TMUH1166_adeno.ndpi	1	0.948359	0.994115	0.996673	0.456405	0.451637	0.802519	0.942191	0.643761	0.980572	0.980572	0.980598	0.943995	0.940301	0.980572	0.971761	0.73027
TMUH1175_adeno.ndpi	1	0.202267	0.285608	0.423651	0.404907	0.406663	0.481179	0.356322	0.606417	0.380705	0.380705	0.183804	0.0622334	0.126668	0.380705	0.682258	0.476331
TMUH1176_adeno.ndpi	1	0.709743	0.965409	0.924069	0.32545	0.333756	0.808513	0.955498	0.603572	0.832901	0.832901	0.396313	0.248451	0.333386	0.832901	0.882474	0.780278
TMUH1179_adeno.ndpi	1	0.894406	0.996592	0.99015	0.354102	0.356136	0.800362	0.998632	0.604774	0.992165	0.992165	0.997369	0.998815	0.628742	0.992165	0.951862	0.988406
TMUH1184_adeno.ndpi	1	0.502741	0.907284	0.82756	0.650389	0.641544	0.582175	0.9539	0.7099	0.999716	0.999716	0.998184	0.998495	0.850682	0.999716	0.982716	0.999774
TMUH1189_adeno.ndpi	1	0.577734	0.542768	0.670599	0.695056	0.677574	0.56151	0.716528	0.623347	0.907147	0.907147	0.951823	0.956401	0.626757	0.907147	0.572058	0.350584
TMUH1190_adeno.ndpi	1	0.432479	0.894998	0.815772	0.692498	0.679261	0.598074	0.865446	0.650481	0.860083	0.860083	0.68235	0.968315	0.932633	0.860083	0.569269	0.84266
TMUH1194_noncancer.ndpi	0	0.746728	0.476384	0.855469	0.493554	0.496874	0.532457	0.554733	0.582688	0.128903	0.128903	0.348046	0.0454817	0.164261	0.128903	0.0498632	0.0420486
TMUH1234_adeno.ndpi	1	0.985054	0.997362	0.99858	0.302866	0.307179	0.820202	0.999126	0.599232	0.990821	0.990821	0.987597	0.765721	0.349446	0.990821	0.96511	0.907229
TMUH1241_noncancer.ndpi	0	0.390556	0.105537	0.259536	0.830846	0.816688	0.114775	0.0472882	0.707506	0.0545128	0.0545128	0.0291174	0.106334	0.65078	0.0545128	0.0163083	0.0123533
TMUH1249_adeno.ndpi	1	0.993046	0.998947	0.998981	0.601473	0.597705	0.820202	0.99936	0.660188	0.998797	0.998797	0.996836	0.994906	0.813236	0.998797	0.970536	0.980309
TMUH1260_noncancer.ndpi	0	0.238786	0.239819	0.305157	0.531499	0.529687	0.524749	0.182694	0.635935	0.153591	0.153591	0.103315	0.130015	0.357921	0.153591	0.455117	0.687952
TMUH1282_noncancer.ndpi	0	0.147034	0.234422	0.487644	0.399169	0.40517	0.18183	0.123229	0.611473	0.00159013	0.00159013	0.0175909	0.00678117	0.0516486	0.00159013	0.00253244	0.00161149
TMUH1283_adeno.ndpi	1	0.18621	0.233631	0.282049	0.348405	0.357968	0.401519	0.247806	0.607417	0.284823	0.284823	0.139257	0.0763895	0.419085	0.284823	0.180745	0.407593
TMUH1285_adeno.ndpi	1	0.155659	0.381029	0.135602	0.654847	0.647089	0.580272	0.695313	0.684371	0.669758	0.669758	0.263886	0.242943	0.738734	0.669758	0.773739	0.439477
TMUH1289_adeno.ndpi	1	0.373464	0.589905	0.392969	0.574959	0.57334	0.665243	0.512519	0.673262	0.918233	0.918233	0.521122	0.760591	0.91736	0.918233	0.66867	0.564007
TMUH1299_noncancer.ndpi	0	0.215702	0.11836	0.251969	0.637508	0.629216	0.113286	0.0571605	0.605255	0.00607061	0.00607061	0.00415483	0.0179946	0.045377	0.00607061	0.00232793	0.00180072
TMUH1300_noncancer.ndpi	0	0.297343	0.213546	0.214811	0.576669	0.571178	0.113669	0.11044	0.597806	0.0286816	0.0286816	0.0501456	0.0319675	0.201896	0.0286816	0.0165542	0.0264375
TMUH1308_squamous.ndpi	0	0.372362	0.205945	0.281985	0.405795	0.421981	0.446629	0.28423	0.599601	0.600798	0.600798	0.698312	0.701802	0.498175	0.600798	0.0612123	0.320111
TMUH1313_noncancer.ndpi	0	0.480206	0.536651	0.295497	0.688753	0.642552	0.355325	0.414564	0.657438	0.0150948	0.0150948	0.0810411	0.0512855	0.437124	0.0150948	0.0343099	0.0718878
TMUH1319_noncancer.ndpi	0	0.258135	0.160702	0.23855	0.372588	0.38244	0.113818	0.189887	0.593273	0.0209659	0.0209659	0.180966	0.106321	0.398407	0.0209659	0.200709	0.0787907
TMUH1324_noncancer.ndpi	0	0.130011	0.154947	0.299916	0.248556	0.26077	0.11411	0.0707753	0.584294	0.0448257	0.0448257	0.0496661	0.0143521	0.0547858	0.0448257	0.00649165	0.0193606
TMUH1347_noncancer.ndpi	0	0.156817	0.137922	0.13716	0.577274	0.569705	0.119982	0.0885257	0.603733	0.00845945	0.00845945	0.00780001	0.00115763	0.0473034	0.00845945	0.0173897	0.0104265
TMUH1351_noncancer.ndpi	0	0.169249	0.164461	0.208501	0.292837	0.30342	0.596388	0.147752	0.595764	0.108177	0.108177	0.032858	0.126272	0.529581	0.108177	0.818347	0.719689
TMUH1358_noncancer.ndpi	0	0.0998173	0.149456	0.135808	0.422923	0.422893	0.118408	0.0978702	0.606528	0.0146257	0.0146257	0.229991	0.0162561	0.0911848	0.0146257	0.00918225	0.0179165
TMUH1397_squamous.ndpi	0	0.120408	0.338675	0.285266	0.405432	0.387454	0.135855	0.0585859	0.683472	0.296041	0.296041	0.21307	0.157416	0.497992	0.296041	0.108304	0.24846
TMUH1399_squamous.ndpi	0	0.255676	0.432689	0.179794	0.479547	0.492999	0.117078	0.0576717	0.636149	0.0118138	0.0118138	0.0516203	0.218995	0.845858	0.0118138	0.00627922	0.0991199
TMUH1400_squamous.ndpi	0	0.0662766	0.432367	0.183005	0.24497	0.273311	0.164335	0.0238275	0.600501	0.0752313	0.0752313	0.0618667	0.312544	0.834584	0.0752313	0.0093433	0.0381356
TMUH1403_squamous.ndpi	0	0.560456	0.457484	0.223269	0.500626	0.510264	0.464637	0.538888	0.67604	0.685443	0.685443	0.482453	0.183551	0.83662	0.685443	0.977939	0.893702
TMUH1414_noncancer.ndpi	0	0.13952	0.820592	0.853907	0.00109006	0.0202973	0.339162	0.304797	0.643026	0.037884	0.037884	0.0782718	0.00953936	0.108346	0.037884	0.000411932	0.00750046
TMUH1418_noncancer.ndpi	0	0.132227	0.179015	0.207428	0.526174	0.523855	0.388304	0.199716	0.640044	0.180384	0.180384	0.182182	0.153647	0.47364	0.180384	0.16392	0.114411
TMUH1422_noncancer.ndpi	0	0.190195	0.148577	0.20947	0.364211	0.36985	0.119079	0.148088	0.60897	0.0403401	0.0403401	0.102461	0.252525	0.0657226	0.0403401	0.0643786	0.07104
TMUH1425_noncancer.ndpi	0	0.240882	0.230761	0.342407	0.644997	0.637707	0.113327	0.117127	0.635517	0.00640251	0.00640251	0.0123481	0.0203457	0.366209	0.00640251	0.00237588	0.000556974
TMUH1443_adeno.ndpi	1	0.853023	0.995489	0.996741	0.542865	0.539509	0.820202	0.997444	0.646742	0.983253	0.983253	0.9958	0.991336	0.946483	0.983253	0.985472	0.939749
TMUH1459_noncancer.ndpi	0	0.132271	0.127037	0.135259	0.824946	0.819971	0.250933	0.0942716	0.606253	0.000337521	0.000337521	0.00364694	0.00297238	0.0153169	0.000337521	0.00230193	0.00391482
TMUH1463_adeno.ndpi	1	0.999615	0.997281	0.9989	0.792404	0.78478	0.820202	0.999646	0.663794	0.999856	0.999856	0.999949	0.999602	0.866172	0.999856	0.988754	0.943546
TMUH1476_squamous.ndpi	0	0.26995	0.53014	0.027804	0.472524	0.486355	0.285425	0.0470218	0.608971	0.0407377	0.0407377	0.0728329	0.0877894	0.643226	0.0407377	0.0447881	0.251535
TMUH1489_noncancer.ndpi	0	0.105098	0.099908	0.170612	0.416074	0.419971	0.118128	0.0715932	0.592758	0.0046311	0.0046311	0.0110887	0.0262262	0.111479	0.0046311	0.00182738	0.000601868
TMUH1491_noncancer.ndpi	0	0.12739	0.0620836	0.150972	0.1898	0.20066	0.114161	0.0199602	0.575357	0.257754	0.257754	0.319245	0.160303	0.4017	0.257754	0.353768	0.0439212
TMUH1500_noncancer.ndpi	0	0.103241	0.108792	0.140668	0.669543	0.656962	0.114161	0.0466196	0.608097	0.158173	0.158173	0.0551158	0.066432	0.619892	0.158173	0.126726	0.0293515
TMUH1502_noncancer.ndpi	0	0.250786	0.157546	0.306428	0.857426	0.855086	0.149237	0.165745	0.663295	0.442711	0.442711	0.104051	0.0477448	0.266201	0.442711	0.205991	0.141628
TMUH1542_noncancer.ndpi	0	0.0882773	0.0619735	0.0612184	0.34065	0.3689	0.117371	0.0645674	0.610492	0.00747632	0.00747632	0.00449858	0.0232424	0.223023	0.00747632	0.0136415	0.189132
TMUH1550_squamous.ndpi	0	0.384292	0.738342	0.524605	0.417262	0.438018	0.157308	0.141793	0.653161	0.0224495	0.0224495	0.0464434	0.0423538	0.760832	0.0224495	0.0234594	0.0376511
TMUH1567_noncancer.ndpi	0	0.164188	0.0832387	0.17716	0.541279	0.528436	0.114941	0.0342841	0.680796	0.0498883	0.0498883	0.0227079	0.0428289	0.223911	0.0498883	0.0755761	0.0149563
TMUH1573_squamous.ndpi	0	0.173945	0.187435	0.0245578	0.510732	0.515691	0.156494	0.0606106	0.637642	0.0159784	0.0159784	0.128235	0.036983	0.269894	0.0159784	0.0153329	0.104995
TMUH1582_noncancer.ndpi	0	0.1159	0.103308	0.137004	0.243706	0.254287	0.118636	0.0730063	0.584555	0.323054	0.323054	0.0492297	0.126666	0.256974	0.323054	0.584563	0.365757
TMUH1591_noncancer.ndpi	0	0.427462	0.242256	0.394226	0.447271	0.447243	0.11819	0.101629	0.616253	0.00556658	0.00556658	0.00593422	0.00199951	0.0917539	0.00556658	0.0039788	0.0334758
TMUH1635_noncancer.ndpi	0	0.135217	0.212286	0.214971	0.566451	0.567071	0.114671	0.0961632	0.613542	0.00459465	0.00459465	0.00104876	0.00136122	0.08622	0.00459465	0.00506762	0.0194061
TMUH1636_noncancer.ndpi	0	0.117245	0.245974	0.477366	0.595633	0.591507	0.194757	0.11808	0.607258	0.0032328	0.0032328	0.00365721	0.015608	0.227068	0.0032328	0.00481116	0.00563878
TMUH1639_noncancer.ndpi	0	0.112889	0.29649	0.485921	0.484863	0.490438	0.171214	0.0610065	0.653672	0.00511797	0.00511797	0.0157438	0.0208726	0.141476	0.00511797	0.00159826	0.00386513
TMUH1640_noncancer.ndpi	0	0.36113	0.407093	0.572829	0.50734	0.506979	0.687282	0.241571	0.626088	0.0374184	0.0374184	0.0159057	0.00838415	0.0531615	0.0374184	0.00399933	0.00375344
TMUH1662_adeno.ndpi	1	0.551276	0.641461	0.669211	0.125947	0.123299	0.633772	0.51177	0.650976	0.369612	0.369612	0.483501	0.27784	0.129831	0.369612	0.0286974	0.129781
TMUH1671_adeno.ndpi	1	0.665537	0.931999	0.72015	0.152096	0.115361	0.728018	0.869888	0.643918	0.620094	0.620094	0.830835	0.375453	0.256777	0.620094	0.156005	0.588249
TMUH1672_adeno.ndpi	1	0.57789	0.368175	0.441465	0.754681	0.732323	0.689199	0.673078	0.626069	0.369957	0.369957	0.530278	0.217482	0.253402	0.369957	0.618543	0.513352
TMUH1675_adeno.ndpi	1	0.490395	0.859183	0.838164	0.0961814	0.120957	0.717565	0.859601	0.646534	0.95234	0.95234	0.892963	0.437493	0.132105	0.95234	0.744555	0.451714
TMUH1679_adeno.ndpi	1	0.317381	0.991606	0.996856	0.0482604	0.0744796	0.758563	0.992073	0.668671	0.976178	0.976178	0.954861	0.750774	0.118824	0.976178	0.682496	0.682116
TMUH1696_noncancer.ndpi	0	0.120265	0.195656	0.247238	0.399927	0.40309	0.129301	0.150946	0.603213	0.00232948	0.00232948	0.00837509	0.00150226	0.134286	0.00232948	0.00746167	0.00359451
TMUH1704_noncancer.ndpi	0	0.105509	0.119994	0.133876	0.404731	0.40609	0.11874	0.0646084	0.569998	0.0261679	0.0261679	0.0835266	0.00515167	0.012673	0.0261679	0.0960611	0.0434538
TMUH1706_adeno.ndpi	1	0.873506	0.299111	0.270298	0.74376	0.718241	0.78822	0.859899	0.652519	0.995406	0.995406	0.994003	0.946984	0.77734	0.995406	0.997167	0.903006
TMUH1710_adeno.ndpi	1	0.315079	0.435106	0.438743	0.672584	0.66327	0.559728	0.510034	0.663709	0.256142	0.256142	0.0639831	0.240818	0.458716	0.256142	0.62757	0.907593
TMUH1726_adeno.ndpi	1	0.996574	0.997561	0.999315	0.828264	0.82376	0.820202	0.999597	0.626437	0.994433	0.994433	0.981806	0.997211	0.912528	0.994433	0.912821	0.99533
TMUH1736_noncancer.ndpi	0	0.192945	0.119384	0.284186	0.716289	0.705358	0.132511	0.123948	0.637559	0.0809884	0.0809884	0.0787261	0.355767	0.446311	0.0809884	0.0234772	0.0142161
TMUH1742_noncancer.ndpi	0	0.118665	0.33383	0.504893	0.460652	0.473751	0.223582	0.130431	0.689667	0.0574249	0.0574249	0.0545137	0.0131126	0.186793	0.0574249	0.0414634	0.243858
TMUH1756_noncancer.ndpi	0	0.258249	0.120471	0.282908	0.307951	0.318521	0.113995	0.104591	0.591107	0.0245415	0.0245415	0.080274	0.146255	0.613932	0.0245415	0.0605975	0.0411163
TMUH1759_adeno.ndpi	1	0.276819	0.305794	0.211642	0.521915	0.513626	0.252678	0.240745	0.613837	0.466514	0.466514	0.401096	0.0772186	0.385817	0.466514	0.196803	0.173785
TMUH1761_adeno.ndpi	1	0.205689	0.141816	0.288374	0.817873	0.812393	0.323765	0.119489	0.646231	0.31665	0.31665	0.0970292	0.113406	0.509355	0.31665	0.0667555	0.0686272
TMUH1766_noncancer.ndpi	0	0.266624	0.297298	0.3231	0.781116	0.768833	0.412803	0.325382	0.650218	0.244948	0.244948	0.0344409	0.460012	0.515265	0.244948	0.287182	0.235779
TMUH1807_noncancer.ndpi	0	0.197189	0.172171	0.379936	0.676194	0.665947	0.179054	0.235398	0.634399	0.0887334	0.0887334	0.172283	0.0583508	0.341908	0.0887334	0.188575	0.110908
TMUH1809_adeno.ndpi	1	0.297979	0.49783	0.464181	0.752854	0.743275	0.708066	0.559169	0.658695	0.437499	0.437499	0.541074	0.67991	0.605589	0.437499	0.245653	0.203878
TMUH1812_adeno.ndpi	1	0.355521	0.459155	0.56509	0.569925	0.565614	0.25958	0.509202	0.637793	0.689861	0.689861	0.562372	0.617525	0.577117	0.689861	0.193501	0.307114
TMUH1816_noncancer.ndpi	0	0.27947	0.102961	0.406828	0.49875	0.493857	0.113669	0.04377	0.61115	0.00514897	0.00514897	0.0212488	0.0494151	0.125815	0.00514897	0.00604525	0.00774878
TMUH1837_noncancer.ndpi	0	0.133888	0.101896	0.209761	0.386339	0.389201	0.113995	0.0453236	0.602287	0.0112787	0.0112787	0.00950531	0.00759985	0.0398444	0.0112787	0.00822323	0.0390418
TMUH1841_noncancer.ndpi	0	0.754386	0.927141	0.759995	0.937744	0.902723	0.694866	0.803396	0.680833	0.068261	0.068261	0.102986	0.454548	0.279299	0.068261	0.0161525	0.0353235
TMUH1844_noncancer.ndpi	0	0.126292	0.132983	0.212121	0.414171	0.416621	0.118614	0.105726	0.623117	0.000589595	0.000589595	0.00167264	0.000149417	0.00967947	0.000589595	0.00330482	0.00769765
TMUH1860_adeno.ndpi	1	0.999677	0.999988	0.99999	0.985191	0.984172	0.820202	0.999999	0.721589	0.999686	0.999686	0.9998	0.999566	0.824066	0.999686	0.996482	0.954723
TMUH1863_adeno.ndpi	1	0.999226	0.999924	0.999721	0.998457	0.998752	0.820202	0.999996	0.745703	0.999454	0.999454	0.999496	0.997531	0.864769	0.999454	0.999811	0.996847
TMUH1867_adeno.ndpi	1	0.998199	0.999812	0.99973	0.998341	0.998635	0.820202	0.999986	0.777871	0.998651	0.998651	0.997416	0.997079	0.764967	0.998651	0.996149	0.990705
TMUH1869_adeno.ndpi	1	0.999842	0.999994	0.999994	0.948169	0.952987	0.820202	1	0.656449	0.999419	0.999419	0.99938	0.998949	0.912625	0.999419	0.999479	0.975063
TMUH1881_adeno.ndpi	1	0.902312	0.332296	0.977491	0.51241	0.518753	0.798383	0.622852	0.65075	0.685436	0.685436	0.928156	0.796239	0.638288	0.685436	0.748004	0.58999
TMUH1882_adeno.ndpi	1	0.623193	0.992924	0.999576	0.427024	0.44548	0.819908	0.998412	0.637353	0.960258	0.960258	0.752669	0.648605	0.651963	0.960258	0.849744	0.807708
TMUH1885_adeno.ndpi	1	0.29675	0.608715	0.474159	0.625703	0.534799	0.764869	0.712898	0.672558	0.983053	0.983053	0.962259	0.814641	0.791144	0.983053	0.738127	0.781688
TMUH1887_adeno.ndpi	1	0.929002	0.994119	0.997503	0.555066	0.54003	0.819659	0.998784	0.641592	0.974344	0.974344	0.974048	0.920442	0.724993	0.974344	0.859158	0.957791
TMUH1888_noncancer.ndpi	0	0.155793	0.135826	0.205113	0.579077	0.577942	0.139981	0.0859644	0.659334	0.0382232	0.0382232	0.00441396	0.0416429	0.531828	0.0382232	0.0286274	0.130179
TMUH1891_noncancer.ndpi	0	0.184961	0.309443	0.249516	0.54655	0.534283	0.213939	0.0919515	0.670016	0.0672863	0.0672863	0.0204018	0.0275394	0.208885	0.0672863	0.0266443	0.126036
TMUH1897_noncancer.ndpi	0	0.125229	0.123265	0.133449	0.341139	0.343363	0.124937	0.0968269	0.622316	0.0807532	0.0807532	0.0140452	0.0119852	0.0496267	0.0807532	0.0331648	0.0258827
TMUH1904_noncancer.ndpi	0	0.344334	0.227217	0.602434	0.510309	0.515859	0.266587	0.186622	0.644012	0.0148263	0.0148263	0.0347188	0.0324797	0.36177	0.0148263	0.0212944	0.042356
TMUH1906_noncancer.ndpi	0	0.131274	0.1858	0.184998	0.636843	0.628102	0.113669	0.188288	0.646081	0.00211647	0.00211647	0.00386072	0.0054671	0.0651769	0.00211647	0.00481162	0.131274
TMUH1913_noncancer.ndpi	0	0.241219	0.808279	0.512945	0.376046	0.392177	0.596603	0.920223	0.608123	0.238728	0.238728	0.0403412	0.492059	0.746377	0.238728	0.020424	0.0375397
TMUH1916_noncancer.ndpi	0	0.487027	0.167883	0.546868	0.526774	0.519285	0.171777	0.0692401	0.658035	0.039338	0.039338	0.00932015	0.00791533	0.146464	0.039338	0.00282405	0.00403429
TMUH1935_noncancer.ndpi	0	0.18909	0.0996739	0.111986	0.409833	0.433831	0.113991	0.0778708	0.605969	0.0129898	0.0129898	0.019068	0.0121538	0.0812646	0.0129898	0.00165455	0.0261775
TMUH1941_noncancer.ndpi	0	0.558223	0.473137	0.575024	0.451809	0.470177	0.477859	0.569202	0.642578	0.551041	0.551041	0.62325	0.165089	0.508295	0.551041	0.20495	0.237007
TMUH1948_noncancer.ndpi	0	0.231061	0.164281	0.309474	0.452216	0.446962	0.222498	0.13033	0.622407	0.0110446	0.0110446	0.00548079	0.0034445	0.0188131	0.0110446	0.0270904	0.0206675
TMUH1949_noncancer.ndpi	0	0.264762	0.409596	0.341295	0.570659	0.56813	0.496081	0.368887	0.606956	0.0531655	0.0531655	0.0493765	0.209829	0.490416	0.0531655	0.0850665	0.0683459
TMUH1950_noncancer.ndpi	0	0.212532	0.245081	0.276235	0.622745	0.616546	0.285679	0.316323	0.619469	0.0128662	0.0128662	0.00607202	0.0035547	0.0570957	0.0128662	0.00254601	0.0132464
TMUH1963_noncancer.ndpi	0	0.556221	0.690982	0.698943	0.662329	0.654196	0.624382	0.573874	0.699287	0.601805	0.601805	0.323914	0.843034	0.759331	0.601805	0.218214	0.286997
TMUH1964_noncancer.ndpi	0	0.341837	0.266788	0.477749	0.373688	0.375641	0.17982	0.17877	0.632756	0.0121759	0.0121759	0.0548217	0.20763	0.11509	0.0121759	0.112372	0.0921007
TMUH1970_noncancer.ndpi	0	0.435594	0.243002	0.49389	0.431814	0.453834	0.157841	0.368543	0.663088	0.0101689	0.0101689	0.0322832	0.388271	0.185427	0.0101689	0.00139152	0.0012717
TMUH1972_noncancer.ndpi	0	0.227765	0.15504	0.35318	0.416546	0.437864	0.113915	0.140719	0.636483	0.063372	0.063372	0.060034	0.184259	0.25276	0.063372	0.00506823	0.00475709
TMUH1975_noncancer.ndpi	0	0.201326	0.159939	0.226957	0.769332	0.756837	0.233098	0.115487	0.751817	0.0688737	0.0688737	0.0190736	0.0615144	0.448884	0.0688737	0.0141196	0.0132927
TMUH1981_noncancer.ndpi	0	0.116461	0.165006	0.206231	0.273424	0.320862	0.120347	0.0659538	0.648977	0.0138639	0.0138639	0.0116751	0.0154369	0.208268	0.0138639	0.00276761	0.0230645
TMUH1985_noncancer.ndpi	0	0.297247	0.238269	0.261003	0.37709	0.406953	0.28923	0.221445	0.644275	0.00222296	0.00222296	0.0108433	0.00795866	0.144012	0.00222296	0.00297008	0.170348
TMUH1989_noncancer.ndpi	0	0.277104	0.364391	0.428268	0.589452	0.586018	0.641107	0.499168	0.64719	0.175064	0.175064	0.0200802	0.112586	0.226383	0.175064	0.149428	0.216762
TMUH1990_noncancer.ndpi	0	0.148131	0.278759	0.409705	0.654159	0.646568	0.482853	0.56203	0.652388	0.0407293	0.0407293	0.107181	0.125299	0.324373	0.0407293	0.111018	0.221158
TMUH1998_adeno.ndpi	1	0.71994	0.992883	0.958262	0.648277	0.595754	0.819341	0.999087	0.662087	0.904966	0.904966	0.881691	0.577044	0.420643	0.904966	0.582935	0.897259
TMUH2002_noncancer.ndpi	0	0.278394	0.454278	0.360703	0.67316	0.664095	0.309844	0.429208	0.630869	0.225736	0.225736	0.0492657	0.126096	0.47059	0.225736	0.205484	0.293573
TMUH2027_noncancer.ndpi	0	0.120978	0.100242	0.124933	0.441117	0.434882	0.114161	0.0737204	0.631097	0.0043098	0.0043098	0.00647042	0.000535352	0.0101167	0.0043098	0.022622	0.00128483
TMUH2033_squamous.ndpi	0	0.148199	0.188312	0.147448	0.649019	0.635721	0.146392	0.144782	0.598648	0.000460858	0.000460858	0.000280343	0.00189351	0.0235835	0.000460858	0.0051024	0.0198034
TMUH2054_noncancer.ndpi	0	0.714323	0.275891	0.307701	0.350516	0.333861	0.242467	0.077982	0.644115	0.00886025	0.00886025	0.0202993	0.177391	0.376517	0.00886025	0.0268872	0.0312141
TMUH2091_noncancer.ndpi	0	0.385215	0.234446	0.188738	0.407916	0.415146	0.113669	0.137312	0.588294	0.0135837	0.0135837	0.0160015	0.0146942	0.0877796	0.0135837	0.00699252	0.00373956
TMUH2095_squamous.ndpi	0	0.94061	0.238712	0.978768	0.555182	0.505076	0.180931	0.208749	0.630823	0.340624	0.340624	0.221183	0.710802	0.550518	0.340624	0.0828886	0.486305
TMUH2103_noncancer.ndpi	0	0.212547	0.182445	0.288045	0.43726	0.45498	0.117819	0.156052	0.616567	0.276388	0.276388	0.485393	0.161385	0.259075	0.276388	0.621423	0.0496554
TMUH2104_noncancer.ndpi	0	0.596279	0.877585	0.687406	0.80581	0.785485	0.230107	0.538424	0.663403	0.144444	0.144444	0.0352648	0.0155512	0.17317	0.144444	0.0352192	0.0766505
TMUH2105_noncancer.ndpi	0	0.21448	0.209862	0.282227	0.693243	0.682689	0.126819	0.182226	0.620242	0.0360406	0.0360406	0.00775538	0.104755	0.122974	0.0360406	0.0085095	0.0132766
TMUH2106_adeno.ndpi	1	0.971317	0.991544	0.993404	0.586847	0.582959	0.818819	0.98775	0.641385	0.826273	0.826273	0.621632	0.281434	0.338077	0.826273	0.11947	0.250688
TMUH2112_noncancer.ndpi	0	0.113905	0.130704	0.10475	0.840045	0.832509	0.113818	0.0670429	0.650961	0.0551683	0.0551683	0.032098	0.125057	0.499033	0.0551683	0.00785039	0.0495787
TMUH2123_noncancer.ndpi	0	0.197686	0.232602	0.296628	0.593897	0.589092	0.229939	0.232004	0.668355	0.0970804	0.0970804	0.100968	0.0935851	0.651803	0.0970804	0.199448	0.197242
TMUH2124_noncancer.ndpi	0	0.131898	0.141972	0.265648	0.45059	0.448084	0.12011	0.135143	0.626611	0.201418	0.201418	0.469594	0.0638882	0.494937	0.201418	0.108513	0.106618
TMUH2130_noncancer.ndpi	0	0.332829	0.279492	0.489472	0.690291	0.671679	0.278408	0.590878	0.649579	0.395229	0.395229	0.814186	0.440925	0.680748	0.395229	0.083089	0.758252
TMUH2137_noncancer.ndpi	0	0.320655	0.611149	0.707778	0.581878	0.58081	0.280774	0.50515	0.669736	0.0022735	0.0022735	0.00853748	0.116105	0.67587	0.0022735	0.000523763	0.0196199
TMUH2138_noncancer.ndpi	0	0.425225	0.15839	0.329333	0.692186	0.682031	0.117835	0.103679	0.676526	0.0225567	0.0225567	0.0803585	0.901937	0.913766	0.0225567	0.013562	0.153091
TMUH2140_noncancer.ndpi	0	0.283931	0.546831	0.490047	0.785462	0.756934	0.459826	0.614689	0.655906	0.119841	0.119841	0.17341	0.515299	0.803174	0.119841	0.0546814	0.197512
TMUH2146_noncancer.ndpi	0	0.446788	0.260317	0.578158	0.755989	0.729053	0.316959	0.461298	0.686398	0.335101	0.335101	0.773299	0.988298	0.93948	0.335101	0.25862	0.317932
TMUH2166_adeno.ndpi	1	0.997827	0.998708	0.999675	0.775588	0.74965	0.820202	0.999292	0.666969	0.978331	0.978331	0.996051	0.981528	0.874672	0.978331	0.992861	0.992121
TMUH2172_adeno.ndpi	1	0.405248	0.694315	0.525312	0.555192	0.557136	0.480772	0.846685	0.642113	0.37789	0.37789	0.179536	0.635742	0.458323	0.37789	0.345349	0.71447
TMUH2176_noncancer.ndpi	0	0.223075	0.227235	0.229756	0.353811	0.36237	0.118608	0.148644	0.606249	0.00291969	0.00291969	0.00426634	0.00263972	0.0868236	0.00291969	0.0183668	0.0523646
TMUH2181_noncancer.ndpi	0	0.47114	0.391109	0.817822	0.568706	0.567219	0.614972	0.604292	0.602202	0.0193804	0.0193804	0.039646	0.107599	0.473671	0.0193804	0.0266471	0.0770814
TMUH2189_noncancer.ndpi	0	0.148565	0.0999168	0.126039	0.549805	0.544007	0.114161	0.048191	0.657556	0.000784164	0.000784164	0.000896336	0.00328699	0.158749	0.000784164	0.000935402	0.0015598
TMUH2195_noncancer.ndpi	0	0.151817	0.105656	0.17067	0.363095	0.39637	0.113534	0.0679625	0.621873	0.00292736	0.00292736	0.00340998	0.00644479	0.337875	0.00292736	0.00344441	0.00684035
TMUH2198_noncancer.ndpi	0	0.133034	0.199855	0.238669	0.454838	0.457887	0.114241	0.113621	0.651219	0.0039608	0.0039608	0.00145469	0.00308619	0.132849	0.0039608	0.0046981	0.00842124
TMUH2206_noncancer.ndpi	0	0.413759	0.368396	0.669134	0.510649	0.519191	0.448408	0.645813	0.614547	0.947109	0.947109	0.945618	0.70248	0.769993	0.947109	0.626263	0.0928836
TMUH2243_adeno.ndpi	1	0.966768	0.995816	0.995696	0.826813	0.821787	0.818694	0.998003	0.635064	0.99754	0.99754	0.996838	0.995521	0.792855	0.99754	0.988733	0.96677
TMUH2262_noncancer.ndpi	0	0.222195	0.157809	0.226465	0.64338	0.63236	0.114139	0.110501	0.628478	0.00143876	0.00143876	0.000418911	0.00302857	0.0711599	0.00143876	0.00675758	0.00257582
TMUH2263_noncancer.ndpi	0	0.277248	0.362782	0.273733	0.710269	0.699127	0.227449	0.369835	0.634825	0.0138188	0.0138188	0.0141626	0.00913993	0.142239	0.0138188	0.00729066	0.00608447
TMUH2264_noncancer.ndpi	0	0.542275	0.441687	0.468578	0.875103	0.874944	0.25844	0.408776	0.61951	0.0539603	0.0539603	0.123563	0.11929	0.162588	0.0539603	0.0555155	0.0544474
TMUH2265_noncancer.ndpi	0	0.128686	0.0994928	0.16166	0.556807	0.549918	0.119203	0.0804991	0.660574	0.00453838	0.00453838	0.00305771	0.000867852	0.0218018	0.00453838	0.00219858	0.0192963
TMUH2270_noncancer.ndpi	0	0.25491	0.386144	0.483817	0.558905	0.558385	0.463158	0.517447	0.684634	0.0860537	0.0860537	0.0413236	0.0251758	0.365155	0.0860537	0.0338557	0.031117
TMUH2285_noncancer.ndpi	0	0.32932	0.139849	0.380748	0.589011	0.586042	0.113669	0.0691574	0.63746	0.00105672	0.00105672	0.00852332	0.00174942	0.222769	0.00105672	0.00557334	0.0184012
TMUH2291_noncancer.ndpi	0	0.7282	0.0816579	0.813537	0.864843	0.844422	0.113718	0.0793485	0.658359	0.00561688	0.00561688	0.0010011	0.0665311	0.164484	0.00561688	0.0181754	0.0276544
TMUH2293_noncancer.ndpi	0	0.549005	0.411125	0.634744	0.60895	0.571624	0.369677	0.441836	0.663936	0.0166753	0.0166753	0.00563156	0.0688364	0.36941	0.0166753	0.412994	0.0918994
TMUH2294_noncancer.ndpi	0	0.173783	0.127946	0.21322	0.663734	0.651292	0.119985	0.103358	0.618462	0.0311529	0.0311529	0.038775	0.0430386	0.0983455	0.0311529	0.0143484	0.00551412
TMUH2297_noncancer.ndpi	0	0.693161	0.180809	0.599181	0.543018	0.53725	0.158118	0.124746	0.617309	0.023751	0.023751	0.0594318	0.104897	0.160204	0.023751	0.0238731	0.00223841
TMUH2301_noncancer.ndpi	0	0.113694	0.218706	0.160521	0.703615	0.692191	0.117568	0.0827629	0.635675	0.00251881	0.00251881	0.0010822	0.000375457	0.0604193	0.00251881	0.00170645	0.0161639
TMUH2304_noncancer.ndpi	0	0.587045	0.101486	0.322995	0.554796	0.544299	0.16894	0.0806527	0.646824	0.000611469	0.000611469	0.000481944	0.0076296	0.0649408	0.000611469	0.000917114	0.00289565
TMUH2308_noncancer.ndpi	0	0.412576	0.142064	0.284862	0.407288	0.410796	0.113818	0.0643623	0.630019	0.0519078	0.0519078	0.011643	0.0490636	0.265407	0.0519078	0.00604498	0.00700971
TMUH2309_noncancer.ndpi	0	0.145109	0.134775	0.177905	0.428246	0.429229	0.113649	0.0831852	0.635224	0.0166222	0.0166222	0.00888061	0.0107516	0.0421741	0.0166222	0.0339352	0.00686113
TMUH2318_adeno.ndpi	1	0.999331	0.999956	0.99996	0.909572	0.912332	0.820202	0.999994	0.659147	0.9979	0.9979	0.998123	0.996345	0.66354	0.9979	0.997662	0.962783
TMUH2323_noncancer.ndpi	0	0.230447	0.406437	0.318998	0.645025	0.637499	0.320221	0.462219	0.606641	0.0559218	0.0559218	0.0647643	0.0532365	0.129918	0.0559218	0.0390483	0.142678
TMUH2340_noncancer.ndpi	0	0.426727	0.339953	0.423285	0.59867	0.496401	0.183359	0.369921	0.685014	0.0537686	0.0537686	0.0852849	0.310355	0.127942	0.0537686	0.087538	0.0275916
TMUH2351_noncancer.ndpi	0	0.536022	0.749262	0.770555	0.559295	0.561297	0.672042	0.675885	0.675784	0.295364	0.295364	0.214213	0.254743	0.542478	0.295364	0.0518814	0.0970117
TMUH2353_noncancer.ndpi	0	0.459481	0.494377	0.496199	0.571471	0.568758	0.619604	0.728914	0.636246	0.0685788	0.0685788	0.0895586	0.126434	0.333317	0.0685788	0.0183261	0.0973836
TMUH2356_noncancer.ndpi	0	0.23609	0.561108	0.373798	0.536654	0.527786	0.462191	0.486877	0.62155	0.0171496	0.0171496	0.0126554	0.0858552	0.0768815	0.0171496	0.0371464	0.26963
TMUH2358_noncancer.ndpi	0	0.70228	0.774473	0.895458	0.612905	0.577498	0.729838	0.61755	0.649081	0.311924	0.311924	0.0671499	0.195238	0.261111	0.311924	0.0105947	0.0745455
TMUH2359_noncancer.ndpi	0	0.735214	0.371445	0.82833	0.488264	0.50086	0.352935	0.740062	0.640599	0.120988	0.120988	0.21671	0.497883	0.251845	0.120988	0.0116811	0.0228273
TMUH2360_noncancer.ndpi	0	0.645881	0.519634	0.790825	0.575929	0.564089	0.756007	0.762593	0.638657	0.126263	0.126263	0.0735839	0.178119	0.444206	0.126263	0.0756553	0.249248
TMUH2361_noncancer.ndpi	0	0.410292	0.457344	0.420648	0.511481	0.520405	0.521757	0.599294	0.613499	0.053376	0.053376	0.0428246	0.633125	0.50206	0.053376	0.00859355	0.0409141
TMUH2362_noncancer.ndpi	0	0.89084	0.58063	0.782951	0.510398	0.460313	0.731373	0.739709	0.645988	0.0872012	0.0872012	0.174672	0.178866	0.311031	0.0872012	0.0724949	0.0814875
TMUH2366_noncancer.ndpi	0	0.0772794	0.386523	0.457796	0.445672	0.426672	0.295877	0.271158	0.645709	0.2187	0.2187	0.471355	0.665065	0.272516	0.2187	0.0181509	0.133556
TMUH2399_noncancer.ndpi	0	0.163356	0.10255	0.0720715	0.586187	0.57616	0.113673	0.0724227	0.639904	0.0105111	0.0105111	0.00136567	0.00624171	0.228388	0.0105111	0.00566298	0.0919648
TMUH2448_noncancer.ndpi	0	0.326309	0.12929	0.214421	0.557154	0.558617	0.119	0.138921	0.633622	0.202634	0.202634	0.158056	0.670301	0.550017	0.202634	0.118982	0.102717
TMUH2451_noncancer.ndpi	0	0.385132	0.37179	0.276429	0.425816	0.438775	0.398025	0.34118	0.600389	0.0242489	0.0242489	0.0356617	0.319337	0.210569	0.0242489	0.0120104	0.0447226
TMUH2459_noncancer.ndpi	0	0.204429	0.294512	0.300568	0.629301	0.623186	0.275165	0.266286	0.633264	0.0828766	0.0828766	0.0148866	0.326612	0.237197	0.0828766	0.0704	0.275656
TMUH2480_noncancer.ndpi	0	0.717134	0.726605	0.909331	0.817236	0.77892	0.808052	0.927173	0.674119	0.817386	0.817386	0.966144	0.775164	0.531681	0.817386	0.481844	0.656182
TMUH2486_noncancer.ndpi	0	0.237706	0.11706	0.192425	0.683937	0.672474	0.124008	0.0863648	0.584827	0.00165808	0.00165808	0.000306874	0.00250984	0.0539744	0.00165808	0.00163324	0.00578234
TMUH2493_noncancer.ndpi	0	0.165035	0.161956	0.184625	0.677911	0.667661	0.138553	0.133879	0.592197	0.21074	0.21074	0.0643388	0.0212565	0.0166142	0.21074	0.0289507	0.116963
TMUH2498_noncancer.ndpi	0	0.165868	0.160285	0.228267	0.412011	0.437301	0.119188	0.148255	0.616012	0.0292765	0.0292765	0.19378	0.566784	0.690527	0.0292765	0.0301569	0.0442689
TMUH2501_noncancer.ndpi	0	0.230167	0.141857	0.189639	0.501704	0.503314	0.114602	0.100194	0.650959	0.0121285	0.0121285	0.0233496	0.0781298	0.269418	0.0121285	0.0179171	0.147741
TMUH2502_noncancer.ndpi	0	0.68852	0.53847	0.617146	0.458203	0.454293	0.507968	0.613526	0.64343	0.122342	0.122342	0.129617	0.128519	0.294608	0.122342	0.0201793	0.11223
TMUH2503_noncancer.ndpi	0	0.27684	0.386232	0.502674	0.555848	0.554998	0.556085	0.627515	0.61367	0.0404678	0.0404678	0.0494569	0.202774	0.744819	0.0404678	0.095617	0.455295
TMUH2515_noncancer.ndpi	0	0.163613	0.352226	0.229264	0.385368	0.385065	0.19113	0.124175	0.633553	0.0152171	0.0152171	0.00534236	0.000763838	0.0652574	0.0152171	0.000779997	0.00172769
TMUH2520_noncancer.ndpi	0	0.100386	0.260642	0.371633	0.396419	0.407062	0.115539	0.0639488	0.59497	0.0281921	0.0281921	0.0259376	0.0209178	0.0932137	0.0281921	0.191601	0.17853
TMUH2526_noncancer.ndpi	0	0.195437	0.111571	0.105789	0.614429	0.610135	0.116292	0.0623398	0.584015	0.0138886	0.0138886	0.0103953	0.0270598	0.0832991	0.0138886	0.0140253	0.0309894
TMUH2527_squamous.ndpi	0	0.187576	0.260167	0.448467	0.4998	0.507831	0.11943	0.123248	0.627952	0.560655	0.560655	0.722211	0.455201	0.475027	0.560655	0.116922	0.0642979
TMUH2534_squamous.ndpi	0	0.104749	0.0677717	0.0737778	0.242469	0.258359	0.113818	0.0291391	0.579763	0.0215176	0.0215176	0.0372852	0.106938	0.326686	0.0215176	0.0155067	0.0297695
TMUH2542_noncancer.ndpi	0	0.510282	0.441746	0.347021	0.616834	0.572693	0.60633	0.628764	0.638807	0.0133251	0.0133251	0.0566669	0.136727	0.230271	0.0133251	0.0701492	0.176611
TMUH2549_noncancer.ndpi	0	0.472257	0.263924	0.552013	0.546978	0.54336	0.239846	0.204675	0.662959	0.0383767	0.0383767	0.138519	0.303225	0.657399	0.0383767	0.0555645	0.0802392
TMUH2571_noncancer.ndpi	0	0.0765276	0.469901	0.273627	0.359741	0.367006	0.272336	0.183376	0.613111	0.0877239	0.0877239	0.163891	0.0537163	0.554716	0.0877239	0.13072	0.257146
TMUH2584_noncancer.ndpi	0	0.186746	0.418102	0.450055	0.555742	0.551015	0.15905	0.368205	0.631564	0.144393	0.144393	0.0691625	0.325674	0.104165	0.144393	0.0350852	0.144041
TMUH2591_noncancer.ndpi	0	0.794153	0.693234	0.639614	0.621364	0.612164	0.483165	0.658124	0.615855	0.166909	0.166909	0.566056	0.280245	0.152104	0.166909	0.183103	0.0631969
TMUH2594_noncancer.ndpi	0	0.178303	0.107224	0.276584	0.527988	0.524268	0.228936	0.0854724	0.617552	0.00236892	0.00236892	0.00507125	0.00357661	0.79929	0.00236892	0.00234743	0.00418784
TMUH2603_noncancer.ndpi	0	0.236423	0.17122	0.2876	0.286729	0.305271	0.113594	0.149685	0.596428	0.0837203	0.0837203	0.0427253	0.063716	0.540969	0.0837203	0.0562207	0.13754
TMUH2605_noncancer.ndpi	0	0.460431	0.193299	0.418266	0.511956	0.505447	0.145814	0.185652	0.590079	0.02452	0.02452	0.0741243	0.663116	0.466026	0.02452	0.0149439	0.0194396
TMUH2609_noncancer.ndpi	0	0.734894	0.172476	0.665936	0.69274	0.68302	0.155411	0.241323	0.651146	0.0897016	0.0897016	0.076812	0.19197	0.108358	0.0897016	0.0101771	0.00940058
TMUH2651_noncancer.ndpi	0	0.171874	0.113989	0.32941	0.445121	0.443477	0.113818	0.0606809	0.646842	0.000700226	0.000700226	0.00413325	8.42215e-05	0.00631672	0.000700226	0.0025141	0.00168562
TMUH2660_noncancer.ndpi	0	0.0964788	0.083482	0.145088	0.428886	0.425305	0.115049	0.0449033	0.676289	0.000302467	0.000302467	0.00128222	0.000334351	0.0147429	0.000302467	0.00172153	0.000785443
TMUH2667_noncancer.ndpi	0	0.436926	0.379621	0.309423	0.618504	0.6102	0.331693	0.251157	0.673912	0.267548	0.267548	0.331748	0.512259	0.419265	0.267548	0.245472	0.373046
TMUH2671_noncancer.ndpi	0	0.375215	0.328903	0.446551	0.331945	0.341627	0.319063	0.398749	0.574219	0.78885	0.78885	0.884158	0.897566	0.429292	0.78885	0.2346	0.121501
TMUH2678_adeno.ndpi	1	0.901809	0.852295	0.892881	0.74032	0.650217	0.759225	0.876294	0.637498	0.807447	0.807447	0.746781	0.674049	0.716716	0.807447	0.49965	0.505019
TMUH2680_adeno.ndpi	1	0.953621	0.921896	0.975214	0.575634	0.574467	0.777968	0.912757	0.601456	0.922267	0.922267	0.943562	0.842142	0.651059	0.922267	0.609601	0.668067
TMUH2708_noncancer.ndpi	0	0.32485	0.102735	0.148495	0.557801	0.545349	0.118951	0.0537811	0.618037	0.0511779	0.0511779	0.140803	0.0980047	0.306199	0.0511779	0.0127371	0.0102113
TMUH2710_noncancer.ndpi	0	0.302583	0.45134	0.570448	0.466406	0.399482	0.762375	0.400162	0.697705	0.0548734	0.0548734	0.0348313	0.261865	0.35441	0.0548734	0.0166021	0.0366019
TMUH2715_noncancer.ndpi	0	0.242067	0.463712	0.557253	0.590824	0.536226	0.690489	0.499173	0.663341	0.246665	0.246665	0.24977	0.853134	0.402587	0.246665	0.157893	0.207985
TMUH2717_noncancer.ndpi	0	0.518449	0.867663	0.911148	0.699635	0.670701	0.652365	0.907682	0.666457	0.244108	0.244108	0.145264	0.375182	0.49053	0.244108	0.10247	0.353925
TMUH2722_noncancer.ndpi	0	0.628091	0.69234	0.429505	0.392357	0.394803	0.434828	0.65002	0.665975	0.214044	0.214044	0.0573651	0.038878	0.147371	0.214044	0.0691858	0.123466
TMUH2723_noncancer.ndpi	0	0.137771	0.0885856	0.113166	0.393811	0.393873	0.114148	0.0396487	0.660573	0.00183966	0.00183966	0.00229483	0.000114527	0.00144834	0.00183966	0.001715	0.0103773
TMUH2724_noncancer.ndpi	0	0.290946	0.101347	0.135063	0.389778	0.395493	0.114155	0.0545238	0.594241	0.00247788	0.00247788	0.000448454	0.000461617	0.00765358	0.00247788	0.00483258	0.0018969
TMUH2728_noncancer.ndpi	0	0.31497	0.442625	0.382181	0.633439	0.627056	0.209107	0.217704	0.643901	0.151849	0.151849	0.193769	0.0839534	0.563602	0.151849	0.0271794	0.0307068
TMUH2737_noncancer.ndpi	0	0.130544	0.23389	0.180105	0.322485	0.332341	0.135633	0.166827	0.603498	0.0569174	0.0569174	0.0747775	0.189902	0.381375	0.0569174	0.0185438	0.173892
TMUH2742_noncancer.ndpi	0	0.498848	0.63085	0.5136	0.818227	0.79399	0.711065	0.812137	0.630826	0.403836	0.403836	0.330391	0.344842	0.585728	0.403836	0.189368	0.195325
TMUH2748_noncancer.ndpi	0	0.768242	0.932895	0.925136	0.809135	0.794378	0.769379	0.878177	0.625937	0.909232	0.909232	0.86039	0.947331	0.730998	0.909232	0.728486	0.838929
TMUH2751_noncancer.ndpi	0	0.556555	0.728617	0.354664	0.440579	0.446208	0.555332	0.648767	0.594525	0.215662	0.215662	0.0736165	0.121495	0.625514	0.215662	0.039928	0.0104739
TMUH2768_noncancer.ndpi	0	0.152726	0.207409	0.244937	0.543236	0.534096	0.129059	0.150703	0.637314	0.00566872	0.00566872	0.0176666	0.0216983	0.0701956	0.00566872	0.0202971	0.0366219
TMUH2777_noncancer.ndpi	0	0.0953365	0.242025	0.167886	0.463038	0.460707	0.131446	0.11232	0.622731	0.290315	0.290315	0.128343	0.0503452	0.365345	0.290315	0.185885	0.332674
TMUH2778_noncancer.ndpi	0	0.134208	0.215135	0.220696	0.476346	0.481371	0.119263	0.196628	0.585476	0.000552162	0.000552162	0.000347725	0.000659556	0.0170078	0.000552162	0.00228957	0.000711355
TMUH2794_noncancer.ndpi	0	0.0577984	0.219342	0.252582	0.412056	0.437821	0.113963	0.0441636	0.652656	0.0122024	0.0122024	0.0091631	0.213931	0.526408	0.0122024	0.00454892	0.0295763
TMUH2822_noncancer.ndpi	0	0.200461	0.296497	0.30621	0.4538	0.469251	0.196697	0.104824	0.671375	0.0331405	0.0331405	0.105645	0.0011861	0.0245216	0.0331405	0.00151253	0.0030076
TMUH2855_noncancer.ndpi	0	0.212876	0.260568	0.288447	0.381207	0.389585	0.225412	0.0948739	0.656868	0.0222555	0.0222555	0.0254234	0.0152765	0.293943	0.0222555	0.00312833	0.0199857
TMUH2856_noncancer.ndpi	0	0.205351	0.310461	0.31861	0.346668	0.353346	0.321469	0.0782367	0.611786	0.00126452	0.00126452	0.0166594	0.0212112	0.0518036	0.00126452	0.00292186	0.0175746
TMUH2864_noncancer.ndpi	0	0.214446	0.297183	0.256559	0.410232	0.420904	0.454418	0.397031	0.595828	0.0432575	0.0432575	0.0115826	0.0119469	0.115928	0.0432575	0.0115818	0.052165
TMUH2865_noncancer.ndpi	0	0.323129	0.40705	0.228035	0.388877	0.400065	0.413203	0.33693	0.609852	0.114877	0.114877	0.337698	0.417772	0.280207	0.114877	0.00941514	0.00986608
TMUH2876_noncancer.ndpi	0	0.283524	0.100066	0.200866	0.241758	0.223964	0.113903	0.0531258	0.697957	0.0332952	0.0332952	0.115453	0.156552	0.453038	0.0332952	0.0151221	0.238759
TMUH2883_noncancer.ndpi	0	0.788935	0.466846	0.662481	0.301201	0.210949	0.23186	0.539061	0.697697	0.117257	0.117257	0.194266	0.516431	0.716	0.117257	0.0105945	0.513075
TMUH2892_noncancer.ndpi	0	0.279039	0.340791	0.436944	0.651049	0.642667	0.126908	0.334859	0.681515	0.0105588	0.0105588	0.0250996	0.0705558	0.349424	0.0105588	0.0965137	0.451568
TMUH2895_noncancer.ndpi	0	0.206622	0.270541	0.294961	0.736782	0.719299	0.207738	0.157023	0.65012	0.0408021	0.0408021	0.0577406	0.253291	0.309419	0.0408021	0.0475077	0.0707966
TMUH2914_noncancer.ndpi	0	0.168031	0.320254	0.322895	0.503409	0.506965	0.21038	0.251511	0.606878	0.0189251	0.0189251	0.0120703	0.0223476	0.508988	0.0189251	0.00675066	0.00412175
TMUH2915_noncancer.ndpi	0	0.163497	0.0969152	0.146579	0.269901	0.281739	0.113983	0.0489338	0.59272	0.0137766	0.0137766	0.00488389	0.0129335	0.304061	0.0137766	0.0419035	0.0173397
TMUH2922_noncancer.ndpi	0	0.400298	0.348217	0.269739	0.564657	0.560478	0.209384	0.482158	0.616687	0.0249847	0.0249847	0.017056	0.0406043	0.0302405	0.0249847	0.00939977	0.0300544
TMUH2946_adeno.ndpi	1	0.999809	0.99999	0.999996	0.728123	0.693054	0.818619	1	0.597214	0.998891	0.998891	0.999068	0.999704	0.881616	0.998891	0.997513	0.998982
TMUH2966_noncancer.ndpi	0	0.0478564	0.124394	0.154358	0.586146	0.58031	0.113796	0.0712429	0.602791	0.0196011	0.0196011	0.0212544	0.00409412	0.066228	0.0196011	0.00617813	0.00241367
TMUH3005_noncancer.ndpi	0	0.142045	0.0929115	0.149185	0.347097	0.352864	0.11853	0.0705996	0.604799	0.0173231	0.0173231	0.00867273	0.0303289	0.16106	0.0173231	0.00740344	0.0156439
TMUH3010_noncancer.ndpi	0	0.142173	0.135576	0.16528	0.574136	0.564596	0.191812	0.092154	0.627307	0.165316	0.165316	0.59459	0.133783	0.0439929	0.165316	0.0551335	0.0474573
TMUH3012_noncancer.ndpi	0	0.106584	0.0600845	0.0939685	0.223935	0.235954	0.118105	0.0193649	0.571265	0.0124852	0.0124852	0.00350533	0.00318267	0.09838	0.0124852	0.00185106	0.0193863
TMUH3014_noncancer.ndpi	0	0.0903711	0.110738	0.138785	0.262488	0.271204	0.114304	0.028063	0.612425	0.0337233	0.0337233	0.0773029	0.0996003	0.195954	0.0337233	0.0564866	0.0876197
TMUH3020_noncancer.ndpi	0	0.0901388	0.0560425	0.0955198	0.127511	0.138015	0.119301	0.0182082	0.56437	0.0121079	0.0121079	0.0615007	0.155128	0.230377	0.0121079	0.0656688	0.170122
WFH0269_noncancer.ndpi	0	0.106691	0.245885	0.0284686	0.324541	0.208962	0.117514	0.189281	0.702466	0.732552	0.732552	0.498007	0.253706	0.400804	0.732552	0.0421669	0.166565
WFH0290_squamous.ndpi	0	0.812431	0.367566	0.105659	0.44654	0.209473	0.250011	0.179035	0.755418	0.0893826	0.0893826	0.423303	0.39014	0.739757	0.0893826	0.409157	0.66356
WFH0292_adeno.ndpi	1	0.252602	0.560751	0.574733	0.441399	0.339115	0.683635	0.621137	0.642022	0.978357	0.978357	0.886738	0.821821	0.666685	0.978357	0.632293	0.255753
WFH0293_adeno.ndpi	1	0.989813	0.940593	0.985891	0.596946	0.478269	0.589608	0.984289	0.658199	0.989191	0.989191	0.99747	0.999443	0.911494	0.989191	0.952257	0.996766
WFH0311_adeno.ndpi	1	0.997128	0.997736	0.998698	0.752109	0.742437	0.820202	0.999174	0.643737	0.99189	0.99189	0.981372	0.962132	0.883591	0.99189	0.979876	0.998933
WFH0322_adeno.ndpi	1	0.692783	0.936913	0.970114	0.530472	0.490919	0.8106	0.982636	0.679104	0.970349	0.970349	0.991498	0.971723	0.734806	0.970349	0.877637	0.975115
WFH0324_adeno.ndpi	1	0.972228	0.994757	0.998303	0.674934	0.421574	0.820202	0.996676	0.746637	0.998146	0.998146	0.991103	0.996529	0.869926	0.998146	0.997125	0.99092
WFH0325_squamous.ndpi	0	0.875959	0.847316	0.95378	0.603882	0.563736	0.770581	0.93638	0.664154	0.821229	0.821229	0.682466	0.254415	0.221296	0.821229	0.114809	0.202922
WFH0326_squamous.ndpi	0	0.698503	0.727644	0.786707	0.687694	0.643329	0.619535	0.614203	0.661042	0.0754081	0.0754081	0.253665	0.440408	0.518078	0.0754081	0.00358065	0.0927351
WFH0327_squamous.ndpi	0	0.59723	0.793481	0.762154	0.546378	0.547591	0.556493	0.76588	0.672725	0.909724	0.909724	0.946912	0.833131	0.616062	0.909724	0.605982	0.483014
WFH0328_squamous.ndpi	0	0.810404	0.917615	0.929505	0.702664	0.637138	0.258281	0.91449	0.659038	0.0804315	0.0804315	0.708157	0.447645	0.545554	0.0804315	0.241295	0.420892
WFH0329_squamous.ndpi	0	0.953729	0.186254	0.104538	0.64237	0.619284	0.315573	0.45528	0.682732	0.00547107	0.00547107	0.0274774	0.407661	0.732659	0.00547107	0.209197	0.212945
WFH0333_squamous.ndpi	0	0.529022	0.721862	0.68975	0.655701	0.616492	0.683701	0.594119	0.670491	0.667763	0.667763	0.78261	0.352882	0.440998	0.667763	0.29573	0.825334
WFH0345_adeno.ndpi	1	0.996761	0.999945	0.999737	0.882125	0.881075	0.820202	0.999953	0.671769	0.999835	0.999835	0.999517	0.999315	0.953965	0.999835	0.999835	0.999896
WFH0349_adeno.ndpi	1	0.990993	0.991877	0.997334	0.673599	0.659783	0.809845	0.998706	0.659307	0.996644	0.996644	0.994036	0.960085	0.838415	0.996644	0.998456	0.994458
WFH0358_adeno.ndpi	1	0.991768	0.999798	0.998877	0.982906	0.986846	0.820202	0.999977	0.672604	0.999816	0.999816	0.999703	0.997092	0.826407	0.999816	0.974353	0.847715
WFH0360_adeno.ndpi	1	0.995102	0.999372	0.99555	0.995964	0.99645	0.820202	0.999886	0.672963	0.960616	0.960616	0.993066	0.988343	0.654086	0.960616	0.991213	0.935004
WFH0367_adeno.ndpi	1	0.988146	0.994012	0.990432	0.564661	0.483631	0.816341	0.992468	0.66282	0.992474	0.992474	0.988413	0.760819	0.325829	0.992474	0.807737	0.520631
WFH0382_adeno.ndpi	1	0.998922	0.998808	0.999776	0.864273	0.862831	0.820202	0.999811	0.647192	0.999297	0.999297	0.995174	0.999129	0.954226	0.999297	0.999476	0.999664
WFH0385_adeno.ndpi	1	0.991811	0.994609	0.998865	0.835261	0.831064	0.819087	0.999794	0.633672	0.999614	0.999614	0.997969	0.999498	0.935956	0.999614	0.999327	0.9992
WFH0401_adeno.ndpi	1	0.358439	0.640373	0.0627062	0.340035	0.352045	0.428928	0.122	0.644166	0.330209	0.330209	0.196317	0.0557376	0.726135	0.330209	0.100969	0.131794
WFH0402_adeno.ndpi	1	0.0543003	0.22776	0.594654	0.391455	0.400338	0.194697	0.111147	0.647189	0.773424	0.773424	0.726401	0.82744	0.583187	0.773424	0.451433	0.879295
WFH0423_adeno.ndpi	1	0.972366	0.966463	0.963432	0.756264	0.716054	0.792971	0.96859	0.684099	0.968908	0.968908	0.952497	0.978711	0.919759	0.968908	0.961015	0.989931
WFH0425_adeno.ndpi	1	0.98868	0.999932	0.99975	0.954022	0.952422	0.806153	0.999986	0.669807	0.996312	0.996312	0.995954	0.972396	0.814944	0.996312	0.989536	0.99558
WFH0428_adeno.ndpi	1	0.869575	0.943727	0.946215	0.650069	0.642121	0.754042	0.985653	0.617305	0.796242	0.796242	0.734357	0.861821	0.284003	0.796242	0.268895	0.0846553
WFH0436_squamous.ndpi	0	0.234979	0.553411	0.680034	0.587935	0.586434	0.666307	0.742853	0.607703	0.191945	0.191945	0.051391	0.168246	0.199574	0.191945	0.259968	0.299493
WFH0439_adeno.ndpi	1	0.282538	0.375353	0.684023	0.422414	0.27564	0.462166	0.322916	0.676897	0.625237	0.625237	0.300263	0.112212	0.378208	0.625237	0.195788	0.0495518
WFH0440_adeno.ndpi	1	0.629763	0.472609	0.154729	0.59348	0.531263	0.590101	0.53134	0.660744	0.480847	0.480847	0.120479	0.596792	0.514065	0.480847	0.221981	0.659877
WFH0449_adeno.ndpi	1	0.999536	0.999666	0.999856	0.867177	0.856246	0.820202	0.99991	0.672308	0.999838	0.999838	0.997141	0.999696	0.378999	0.999838	0.979925	0.943634
WFH0453_adeno.ndpi	1	0.515909	0.790791	0.666818	0.581728	0.57672	0.78185	0.924993	0.647727	0.939534	0.939534	0.933255	0.721454	0.186323	0.939534	0.854881	0.934507
WFH0467_squamous.ndpi	0	0.394097	0.281313	0.111436	0.455194	0.441724	0.367429	0.120492	0.646428	0.0746283	0.0746283	0.0629528	0.280403	0.31311	0.0746283	0.375939	0.292591
WFH0468_squamous.ndpi	0	0.320636	0.107992	0.234143	0.393801	0.182317	0.101798	0.0493287	0.683204	0.0612829	0.0612829	0.0524218	0.227548	0.215788	0.0612829	0.141295	0.0716102
WFH0470_squamous.ndpi	0	0.534874	0.393025	0.270065	0.49918	0.305028	0.100501	0.0349454	0.660116	0.00402511	0.00402511	0.00460233	0.0329	0.298227	0.00402511	0.0163085	0.0192032
WFH0476_squamous.ndpi	0	0.471634	0.0110534	0.00339673	0.447387	0.458983	0.113168	0.000193225	0.629168	0.000654321	0.000654321	0.000257725	0.00577846	0.56403	0.000654321	0.00172633	0.00341838
WFH0482_adeno.ndpi	1	0.996476	0.998898	0.999233	0.6308	0.623406	0.820202	0.99971	0.63236	0.999538	0.999538	0.999576	0.996725	0.783615	0.999538	0.953596	0.898957
WFH0483_adeno.ndpi	1	0.999097	0.999243	0.999845	0.961657	0.967201	0.820202	0.999984	0.651857	0.99978	0.99978	0.999934	0.998442	0.799356	0.99978	0.999934	0.999331
WFH0502_squamous.ndpi	0	0.194949	0.0375773	0.0135133	0.306834	0.261262	0.102771	0.0129156	0.679484	0.000183569	0.000183569	0.000475033	0.0417392	0.466432	0.000183569	0.00139302	0.007648
WFH0508_adeno.ndpi	1	0.990299	0.998559	0.998084	0.804873	0.793819	0.81994	0.999947	0.632433	0.999841	0.999841	0.999815	0.999676	0.814643	0.999841	0.999972	0.999884
WFH0510_adeno.ndpi	1	0.996507	0.999689	0.999031	0.879725	0.871677	0.820202	0.999977	0.659809	0.999863	0.999863	0.999902	0.99952	0.918483	0.999863	0.999881	0.99963
WFH0513_adeno.ndpi	1	0.998939	0.999947	0.999937	0.972895	0.978299	0.820202	0.999997	0.706761	0.999743	0.999743	0.999779	0.999656	0.918066	0.999743	0.999761	0.999833
WFH0516_adeno.ndpi	1	0.999929	0.999926	0.999993	0.873244	0.837153	0.820202	0.999973	0.662132	0.994342	0.994342	0.997859	0.897575	0.789209	0.994342	0.996362	0.987854
WFH0520_adeno.ndpi	1	0.473256	0.641229	0.722378	0.571957	0.570447	0.724924	0.851795	0.613267	0.89871	0.89871	0.701119	0.653915	0.347959	0.89871	0.322692	0.813423
WFH0525_adeno.ndpi	1	0.987116	0.99569	0.998012	0.820261	0.814982	0.820202	0.996817	0.682276	0.999604	0.999604	0.999581	0.996455	0.773743	0.999604	0.99682	0.974534
WFH0527_adeno.ndpi	1	0.981871	0.982097	0.993482	0.772498	0.749166	0.808691	0.99046	0.657821	0.992148	0.992148	0.980789	0.920029	0.485882	0.992148	0.940139	0.840697
WFH0528_adeno.ndpi	1	0.945058	0.980892	0.968004	0.64715	0.63874	0.783914	0.989751	0.635059	0.999423	0.999423	0.994707	0.976275	0.772573	0.999423	0.9255	0.900679
WFH0534_adeno.ndpi	1	0.99731	0.996365	0.999512	0.98488	0.986154	0.820202	0.999871	0.680058	0.997247	0.997247	0.991312	0.984101	0.870835	0.997247	0.94024	0.763592
WFH0537_adeno.ndpi	1	0.878656	0.979912	0.995813	0.746655	0.734766	0.797788	0.918353	0.634366	0.987116	0.987116	0.958301	0.812198	0.516868	0.987116	0.912096	0.920846
WFH0552_adeno.ndpi	1	0.163273	0.240548	0.274276	0.515358	0.494625	0.125384	0.378213	0.63479	0.111059	0.111059	0.0188572	0.0179778	0.417633	0.111059	0.0376719	0.0420916
WFH0553_adeno.ndpi	1	0.205195	0.460773	0.459176	0.60176	0.597968	0.307641	0.465283	0.608121	0.42422	0.42422	0.164488	0.0459429	0.329949	0.42422	0.258544	0.466925
WFH0554_adeno.ndpi	1	0.342388	0.477598	0.610991	0.573818	0.569294	0.597322	0.699103	0.637182	0.505642	0.505642	0.471079	0.241805	0.420159	0.505642	0.29668	0.454241
WFH0568_adeno.ndpi	1	0.358405	0.336736	0.234952	0.514447	0.520998	0.456827	0.477696	0.600997	0.7082	0.7082	0.37872	0.428997	0.555597	0.7082	0.550815	0.399993
WFH0570_adeno.ndpi	1	0.27368	0.351996	0.45334	0.450473	0.447456	0.361159	0.340408	0.615004	0.0777174	0.0777174	0.0769466	0.0753595	0.427655	0.0777174	0.0824194	0.0501815
WFH0576_squamous.ndpi	0	0.147353	0.123488	0.101078	0.302189	0.18522	0.138438	0.0314234	0.693744	0.00147816	0.00147816	0.0105634	0.073821	0.848124	0.00147816	0.0304911	0.0919757
WFH0577_squamous.ndpi	0	0.831913	0.452094	0.0372668	0.684411	0.6335	0.113215	0.400944	0.706658	0.00246905	0.00246905	0.0203933	0.208271	0.639698	0.00246905	0.0238351	0.00961342
WFH0580_adeno.ndpi	1	0.18978	0.561497	0.0707503	0.360694	0.371731	0.44778	0.0687154	0.621497	0.248335	0.248335	0.0166291	0.034032	0.243946	0.248335	0.0359596	0.114876
WFH0581_adeno.ndpi	1	0.233497	0.28204	0.203283	0.413882	0.275995	0.246019	0.140447	0.624803	0.0789214	0.0789214	0.28641	0.0485147	0.325909	0.0789214	0.0384222	0.407999
WFH0584_squamous.ndpi	0	0.349116	0.59169	0.621848	0.534152	0.533563	0.286322	0.393508	0.637946	0.0156065	0.0156065	0.010871	0.00461821	0.172823	0.0156065	0.0140273	0.172408
WFH0587_squamous.ndpi	0	0.868429	0.89185	0.901973	0.500338	0.481559	0.322519	0.368468	0.640208	0.201832	0.201832	0.693326	0.294472	0.221384	0.201832	0.0356095	0.208657
WFH0588_squamous.ndpi	0	0.881428	0.780828	0.984368	0.425535	0.361348	0.415393	0.0684317	0.685931	0.12615	0.12615	0.295253	0.0998856	0.194526	0.12615	0.651597	0.471128
WFH0599_squamous.ndpi	0	0.904016	0.103665	0.0401032	0.070767	0.0366959	0.0967231	0.0156466	0.702595	0.000257914	0.000257914	0.00052984	0.00813512	0.526774	0.000257914	0.143257	0.404349
WFH0606_adeno.ndpi	1	0.997535	0.999653	0.99977	0.923828	0.854306	0.820202	0.999837	0.683334	0.999792	0.999792	0.999508	0.987533	0.611434	0.999792	0.976089	0.870339
WFH0610_adeno.ndpi	1	0.980349	0.987908	0.994331	0.724201	0.711772	0.80866	0.998246	0.639517	0.911596	0.911596	0.943744	0.639053	0.765894	0.911596	0.913159	0.845253
WFH0612_adeno.ndpi	1	0.995019	0.997589	0.998869	0.701538	0.691664	0.820202	0.99901	0.613421	0.995957	0.995957	0.992209	0.986515	0.506318	0.995957	0.99736	0.834089
WFH0616_adeno.ndpi	1	0.994443	0.999938	0.999309	0.892252	0.88219	0.820202	0.999998	0.613794	0.998878	0.998878	0.996801	0.972034	0.89736	0.998878	0.995651	0.995199
WFH0617_adeno.ndpi	1	0.264871	0.601886	0.61424	0.673664	0.663062	0.575164	0.670237	0.568554	0.470674	0.470674	0.78436	0.695878	0.506131	0.470674	0.117167	0.0948608
WFH0618_adeno.ndpi	1	0.99994	0.999975	0.999975	0.934178	0.938379	0.815412	0.999998	0.656699	0.998345	0.998345	0.999925	0.999874	0.975282	0.998345	0.998508	0.999729
WFH0619_adeno.ndpi	1	0.99989	0.999822	0.999978	0.976039	0.980769	0.814819	0.999984	0.654742	0.999139	0.999139	0.998215	0.999478	0.971518	0.999139	0.993298	0.998643
WFH0621_adeno.ndpi	1	0.99976	0.999967	0.999989	0.999466	0.999997	0.820202	0.999999	0.693173	0.999974	0.999974	0.99997	0.999905	0.948038	0.999974	0.999944	0.999505
WFH0639_squamous.ndpi	0	0.689165	0.256661	0.0215047	0.496695	0.496003	0.123442	0.00747871	0.691087	0.000409077	0.000409077	0.00353099	0.00617645	0.279089	0.000409077	0.00178435	0.110774
WFH0646_squamous.ndpi	0	0.0967044	0.242916	0.152805	0.215887	0.117716	0.305122	0.146702	0.639406	0.0367534	0.0367534	0.00930383	0.329819	0.391031	0.0367534	0.099183	0.165716
WFH0663_squamous.ndpi	0	0.102395	0.00770395	0.0340167	0.020288	0.00591541	0.0992911	0.00377478	0.721502	2.42662e-06	2.42662e-06	8.60167e-06	0.00314074	0.453905	2.42662e-06	4.0927e-05	0.0122339
WFH0666_squamous.ndpi	0	0.5518	0.834912	0.434679	0.448169	0.245704	0.102426	0.563639	0.686625	0.00747144	0.00747144	0.0155778	0.0333652	0.330755	0.00747144	0.000561533	0.0106229
WFH0667_adeno.ndpi	1	0.987363	0.997363	0.998309	0.84173	0.837824	0.820202	0.999094	0.647328	0.999086	0.999086	0.999442	0.999892	0.966475	0.999086	0.999848	0.998872
WFH0676_adeno.ndpi	1	0.572615	0.797694	0.735769	0.73455	0.713133	0.608391	0.932225	0.659839	0.997626	0.997626	0.987232	0.98883	0.745616	0.997626	0.973276	0.920243
WFH0677_adeno.ndpi	1	0.457904	0.960743	0.954278	0.498993	0.371991	0.769776	0.979477	0.673887	0.989765	0.989765	0.949599	0.784383	0.660178	0.989765	0.991941	0.960179
WFH0685_adeno.ndpi	1	0.995655	0.999283	0.999637	0.852519	0.846115	0.820202	0.999622	0.614466	0.997506	0.997506	0.996902	0.974815	0.517206	0.997506	0.958943	0.896597
WFH0686_adeno.ndpi	1	0.996127	0.997229	0.999521	0.988545	0.991115	0.820202	0.999849	0.644966	0.999782	0.999782	0.999868	0.999105	0.774987	0.999782	0.993364	0.988281
WFH0688_adeno.ndpi	1	0.982742	0.954271	0.982812	0.775815	0.766999	0.818619	0.984496	0.600384	0.997653	0.997653	0.997626	0.803576	0.369655	0.997653	0.802119	0.757721
WFH0693_squamous.ndpi	0	0.554076	0.0698467	0.0134843	0.440568	0.359541	0.0962344	0.00506313	0.655566	0.00246778	0.00246778	0.00103162	0.079957	0.667582	0.00246778	0.0328189	0.0790951
WFH0696_squamous.ndpi	0	0.31719	0.279379	0.0967939	0.399583	0.311667	0.102074	0.0340395	0.671693	0.00226421	0.00226421	0.00256913	0.0599792	0.633483	0.00226421	0.0312754	0.100419
WFH0698_adeno.ndpi	1	0.987017	0.992788	0.992537	0.94902	0.858689	0.766398	0.997927	0.712989	0.996967	0.996967	0.996695	0.975989	0.630455	0.996967	0.843416	0.984877
WFH0703_adeno.ndpi	1	0.996013	0.998609	0.999501	0.980694	0.95034	0.820202	0.999308	0.706604	0.992621	0.992621	0.998036	0.947888	0.851823	0.992621	0.962542	0.99615
WFH0710_squamous.ndpi	0	0.947345	0.920323	0.0307227	0.81177	0.686023	0.226743	0.741183	0.686508	0.0337351	0.0337351	0.0402257	0.675002	0.935304	0.0337351	0.0340172	0.0190962
WFH0722_squamous.ndpi	0	0.509818	0.676263	0.028961	0.152329	0.0939377	0.108438	0.119378	0.69594	0.00585694	0.00585694	0.0560633	0.0175696	0.260849	0.00585694	0.0951094	0.0539997
WFH0724_squamous.ndpi	0	0.0461595	0.295023	0.15539	0.41437	0.42581	0.280986	0.342978	0.670461	0.150658	0.150658	0.202461	0.0442313	0.135969	0.150658	0.0942409	0.327538
WFH0726_adeno.ndpi	1	0.99968	0.999954	0.999977	0.966398	0.968665	0.820202	0.999999	0.656018	0.999801	0.999801	0.999819	0.999925	0.985272	0.999801	0.999968	0.999592
WFH0739_adeno.ndpi	1	0.92036	0.926343	0.971895	0.681159	0.672082	0.81019	0.953957	0.618775	0.996999	0.996999	0.990225	0.924766	0.83059	0.996999	0.337188	0.542622
WFH0743_adeno.ndpi	1	0.3263	0.293286	0.201292	0.570599	0.568303	0.461856	0.440818	0.614711	0.053883	0.053883	0.0461228	0.0529296	0.502972	0.053883	0.0367468	0.171643
WFH0779_adeno.ndpi	1	0.999711	0.999648	0.999897	0.899522	0.899437	0.820202	0.999993	0.640552	0.997537	0.997537	0.999461	0.994026	0.861474	0.997537	0.990387	0.996026
WFH0784_adeno.ndpi	1	0.195175	0.267549	0.315694	0.469698	0.471031	0.326641	0.362692	0.601435	0.53225	0.53225	0.559834	0.29757	0.126349	0.53225	0.311929	0.415858
WFH0786_adeno.ndpi	1	0.216797	0.286194	0.32624	0.866671	0.862055	0.593417	0.355623	0.640629	0.956614	0.956614	0.833847	0.883107	0.470741	0.956614	0.696254	0.646181
WFH0796_adeno.ndpi	1	0.171121	0.109494	0.195934	0.486688	0.480838	0.118282	0.0933328	0.634489	0.346957	0.346957	0.324132	0.190445	0.241099	0.346957	0.199422	0.401605
WFH0799_adeno.ndpi	1	0.568242	0.399067	0.30573	0.818725	0.813121	0.295658	0.44574	0.652619	0.5706	0.5706	0.615912	0.113746	0.205985	0.5706	0.444645	0.106261
WFH0800_adeno.ndpi	1	0.207304	0.177889	0.315861	0.413412	0.414037	0.305713	0.19146	0.642818	0.354532	0.354532	0.100009	0.0285531	0.228799	0.354532	0.0304527	0.0307881
WFH0802_adeno.ndpi	1	0.562725	0.499247	0.349709	0.525229	0.518377	0.373445	0.22259	0.665452	0.886844	0.886844	0.341687	0.42949	0.662045	0.886844	0.432921	0.63814
WFH0820_squamous.ndpi	0	0.965346	0.995858	0.99856	0.776391	0.596997	0.767862	0.99533	0.699283	0.650729	0.650729	0.297507	0.952445	0.929668	0.650729	0.727266	0.312958
WFH0821_squamous.ndpi	0	0.234196	0.720123	0.389708	0.818219	0.579441	0.166747	0.638844	0.756609	0.976471	0.976471	0.653055	0.72491	0.701772	0.976471	0.543337	0.554847
WFH0823_squamous.ndpi	0	0.910048	0.834005	0.965322	0.715159	0.687618	0.51477	0.750835	0.647429	0.771315	0.771315	0.794311	0.908883	0.796164	0.771315	0.949433	0.945457
WFH0827_squamous.ndpi	0	0.324548	0.593716	0.955087	0.449901	0.304863	0.68249	0.743822	0.645823	0.750512	0.750512	0.790498	0.972581	0.816788	0.750512	0.573033	0.202349
WFH0833_adeno.ndpi	1	0.999033	0.999992	0.999977	0.881974	0.879099	0.820202	1	0.635138	0.999422	0.999422	0.998376	0.999277	0.888633	0.999422	0.999061	0.999815
WFH0859_adeno.ndpi	1	0.570395	0.426861	0.816561	0.822466	0.800313	0.47401	0.539005	0.676235	0.37439	0.37439	0.704354	0.204308	0.363167	0.37439	0.316992	0.162519
WFH0865_adeno.ndpi	1	0.996242	0.994288	0.997712	0.764586	0.754713	0.820202	0.999253	0.659826	0.999712	0.999712	0.999739	0.9999	0.952407	0.999712	0.998964	0.998642
WFH0872_adeno.ndpi	1	0.475738	0.664233	0.572975	0.906999	0.833306	0.756018	0.80571	0.69848	0.978827	0.978827	0.817355	0.842354	0.536267	0.978827	0.686448	0.556567
WFH0878_adeno.ndpi	1	0.995157	0.998422	0.998786	0.616043	0.609003	0.820019	0.999101	0.630769	0.996687	0.996687	0.989241	0.988622	0.769273	0.996687	0.974717	0.585905
WFH0882_adeno.ndpi	1	0.956085	0.992354	0.996671	0.514813	0.504549	0.81832	0.994791	0.677337	0.99864	0.99864	0.994792	0.984103	0.935826	0.99864	0.978132	0.81127
WFH0889_adeno.ndpi	1	0.994036	0.999731	0.999672	0.559991	0.546477	0.752396	0.999891	0.678686	0.997999	0.997999	0.999011	0.986386	0.607435	0.997999	0.998714	0.980254
WFH0895_adeno.ndpi	1	0.238518	0.594376	0.603174	0.794365	0.779993	0.530904	0.510147	0.676264	0.839039	0.839039	0.648625	0.044805	0.306102	0.839039	0.242149	0.333569
WFH0902_adeno.ndpi	1	0.999049	0.999988	0.999992	0.68516	0.655636	0.820202	0.999999	0.651773	0.999435	0.999435	0.998759	0.99643	0.854513	0.999435	0.998621	0.99963
WFH0903_adeno.ndpi	1	0.411584	0.360528	0.469381	0.821002	0.815054	0.712811	0.372656	0.619703	0.845344	0.845344	0.630177	0.657016	0.290697	0.845344	0.768753	0.289028
WFH0912_adeno.ndpi	1	0.996949	0.99816	0.999363	0.845739	0.842878	0.820202	0.999622	0.649117	0.997558	0.997558	0.998152	0.946685	0.698111	0.997558	0.923696	0.949532
WFH0914_adeno.ndpi	1	0.996177	0.995627	0.999074	0.705945	0.695937	0.820202	0.997344	0.609963	0.995129	0.995129	0.989039	0.655516	0.496616	0.995129	0.940781	0.488493
WFH0917_adeno.ndpi	1	0.999044	0.999173	0.999905	0.940793	0.94021	0.820202	0.999981	0.693101	0.999671	0.999671	0.999882	0.993489	0.911744	0.999671	0.992415	0.923427
WFH0924_adeno.ndpi	1	0.999356	0.999859	0.999974	0.923007	0.927171	0.820202	0.999996	0.645415	0.999993	0.999993	0.999936	0.999049	0.802101	0.999993	0.999949	0.999442
WFH0927_adeno.ndpi	1	0.977082	0.975154	0.979197	0.76821	0.758332	0.819834	0.994946	0.645135	0.973258	0.973258	0.970648	0.921035	0.722025	0.973258	0.993212	0.98296
WFH0928_adeno.ndpi	1	0.514392	0.308052	0.236103	0.747024	0.737043	0.510618	0.339638	0.622041	0.731543	0.731543	0.265131	0.17261	0.659995	0.731543	0.319856	0.618145
WFH0929_adeno.ndpi	1	0.980792	0.999567	0.999627	0.476704	0.458727	0.799759	0.99996	0.685186	0.998124	0.998124	0.995636	0.898076	0.634987	0.998124	0.993037	0.987108
WFH0966_adeno.ndpi	1	0.971768	0.998547	0.998377	0.747899	0.691135	0.820202	0.998909	0.686253	0.998801	0.998801	0.999618	0.998877	0.521973	0.998801	0.919202	0.848737
WFH0970_adeno.ndpi	1	0.97893	0.99694	0.99826	0.716118	0.697349	0.820202	0.999273	0.628112	0.994762	0.994762	0.996619	0.987857	0.64097	0.994762	0.989522	0.854575
WFH0985_adeno.ndpi	1	0.999493	0.999996	0.999985	0.767274	0.743772	0.820202	1	0.614993	0.999122	0.999122	0.997072	0.95625	0.83792	0.999122	0.999714	0.999415
WFH0990_adeno.ndpi	1	0.9879	0.996781	0.998671	0.818744	0.804506	0.81723	0.998442	0.655945	0.998936	0.998936	0.996914	0.981928	0.742903	0.998936	0.997036	0.99763
WFH0991_adeno.ndpi	1	0.996832	0.999331	0.9997	0.902871	0.905971	0.820202	0.999969	0.670117	0.999856	0.999856	0.999849	0.997072	0.940992	0.999856	0.9997	0.999606
WFH0995_adeno.ndpi	1	0.995574	0.995976	0.998726	0.698021	0.683918	0.817453	0.999282	0.612201	0.996108	0.996108	0.999467	0.998798	0.917102	0.996108	0.99528	0.985712
WFH0996_squamous.ndpi	0	0.247873	0.152552	0.0364464	0.120952	0.0786497	0.099906	0.0103658	0.686856	0.000252542	0.000252542	0.000879235	0.0316359	0.406389	0.000252542	0.00310086	0.0708233
WFH1006_squamous.ndpi	0	0.0596385	0.0512773	0.0144004	0.351279	0.303545	0.0975614	0.00149448	0.660973	5.57413e-05	5.57413e-05	6.71342e-05	0.00398588	0.229382	5.57413e-05	0.000406505	0.00180081
WFH1008_adeno.ndpi	1	0.450458	0.660873	0.474618	0.709157	0.611283	0.724355	0.896133	0.655114	0.939076	0.939076	0.996741	0.985368	0.62551	0.939076	0.852199	0.751201
WFH1014_adeno.ndpi	1	0.991481	0.999756	0.999096	0.896219	0.898055	0.819449	0.99995	0.65456	0.997612	0.997612	0.998983	0.988623	0.759024	0.997612	0.994593	0.979784
WFH1017_adeno.ndpi	1	0.868219	0.940084	0.969374	0.414956	0.417477	0.820202	0.982788	0.607092	0.999448	0.999448	0.998502	0.985814	0.833951	0.999448	0.994212	0.905417
WFH1024_adeno.ndpi	1	0.999932	0.999998	0.999993	0.999019	0.999013	0.820202	1	0.685572	0.999876	0.999876	0.999856	0.99833	0.892852	0.999876	0.998139	0.997757
WFH1030_adeno.ndpi	1	0.999946	0.999999	0.999999	0.999963	1	0.820202	1	0.70355	0.999963	0.999963	0.999898	0.999358	0.879139	0.999963	0.999846	0.999594
WFH1041_adeno.ndpi	1	0.998428	0.999643	0.999862	0.222905	0.0792998	0.751625	0.999668	0.705733	0.988925	0.988925	0.984427	0.890041	0.6775	0.988925	0.962669	0.818493
WFH1057_adeno.ndpi	1	0.99694	0.997069	0.997666	0.836913	0.832101	0.819203	0.999048	0.613213	0.997499	0.997499	0.989951	0.998695	0.594399	0.997499	0.999781	0.998586
WFH1062_adeno.ndpi	1	0.999835	0.999914	0.999972	0.821425	0.81533	0.820202	0.999998	0.651994	0.999955	0.999955	0.999058	0.999995	0.888022	0.999955	0.999995	0.9999
WFH1079_adeno.ndpi	1	0.999183	0.998963	0.999837	0.827726	0.817524	0.820202	0.999988	0.647755	0.999892	0.999892	0.999946	0.999931	0.93974	0.999892	0.999924	0.999892
WFH1080_adeno.ndpi	1	0.994423	0.998678	0.997081	0.800578	0.789876	0.820202	0.999823	0.654406	0.998865	0.998865	0.998615	0.998035	0.95145	0.998865	0.999911	0.999718
WFH1086_adeno.ndpi	1	0.988334	0.990551	0.998985	0.936701	0.934795	0.819078	0.997778	0.741574	0.970291	0.970291	0.948637	0.949045	0.851666	0.970291	0.941295	0.981038
WFH1088_adeno.ndpi	1	0.988374	0.991778	0.997333	0.891355	0.871082	0.807644	0.983427	0.654829	0.922922	0.922922	0.746396	0.447984	0.346285	0.922922	0.269999	0.741957
WFH1097_adeno.ndpi	1	0.980041	0.996827	0.991387	0.756289	0.644313	0.817223	0.997803	0.668785	0.996894	0.996894	0.967793	0.974669	0.904945	0.996894	0.95074	0.786155
WFH1099_adeno.ndpi	1	0.997683	0.999828	0.999878	0.878649	0.877458	0.820202	0.999993	0.638854	0.999982	0.999982	0.999505	0.999901	0.920174	0.999982	0.997976	0.967617
WFH1100_adeno.ndpi	1	0.9999	0.999988	0.999995	0.900006	0.892059	0.820202	1	0.650928	0.999158	0.999158	0.997847	0.957255	0.31066	0.999158	0.997185	0.993568
WFH1106_adeno.ndpi	1	0.368296	0.38719	0.809374	0.828051	0.823148	0.364707	0.33979	0.676583	0.957046	0.957046	0.964719	0.426551	0.674549	0.957046	0.791606	0.707403
WFH1113_squamous.ndpi	0	0.761597	0.617652	0.646118	0.697395	0.686675	0.784549	0.789007	0.639104	0.538694	0.538694	0.60604	0.364561	0.35576	0.538694	0.394935	0.464909
WFH1126_adeno.ndpi	1	0.991043	0.95985	0.907681	0.505419	0.499852	0.767918	0.945755	0.639357	0.986432	0.986432	0.998835	0.954247	0.703345	0.986432	0.983634	0.895379
WFH1131_adeno.ndpi	1	0.759105	0.627232	0.703838	0.618099	0.612811	0.465792	0.797608	0.628289	0.934942	0.934942	0.697002	0.664898	0.626301	0.934942	0.900287	0.281566
WFH1132_adeno.ndpi	1	0.681173	0.644635	0.0426994	0.60601	0.602538	0.472843	0.874332	0.642694	0.736661	0.736661	0.923763	0.690027	0.360217	0.736661	0.715131	0.580509
WFH1136_adeno.ndpi	1	0.766025	0.813945	0.504728	0.832822	0.729205	0.673056	0.82362	0.693254	0.968324	0.968324	0.988913	0.981775	0.706352	0.968324	0.361562	0.577053
WFH1141_adeno.ndpi	1	0.27017	0.702361	0.535661	0.91818	0.841889	0.573502	0.922003	0.760213	0.991333	0.991333	0.990264	0.993798	0.938065	0.991333	0.99376	0.994827
WFH1144_adeno.ndpi	1	0.465115	0.864113	0.818145	0.877065	0.834525	0.547189	0.989006	0.69596	0.962898	0.962898	0.984512	0.987593	0.781523	0.962898	0.928116	0.995819
WFH1149_adeno.ndpi	1	0.764932	0.969932	0.953481	0.933654	0.901315	0.753519	0.850022	0.703616	0.984997	0.984997	0.991625	0.986097	0.6648	0.984997	0.838104	0.749759
WFH1156_squamous.ndpi	0	0.227749	0.0692953	0.00762615	0.395116	0.363568	0.102766	0.00872351	0.625677	0.000153486	0.000153486	1.51997e-05	0.00136568	0.404008	0.000153486	0.000172629	0.0026345
WFH1172_squamous.ndpi	0	0.548087	0.682528	0.288078	0.804573	0.796509	0.523616	0.63654	0.596956	0.156624	0.156624	0.44509	0.569079	0.471548	0.156624	0.270826	0.563864
WFH1175_squamous.ndpi	0	0.564127	0.600947	0.588134	0.652462	0.644819	0.709982	0.564889	0.598668	0.131126	0.131126	0.202081	0.487545	0.403664	0.131126	0.0230857	0.110142
WFH1176_squamous.ndpi	0	0.19736	0.3954	0.335372	0.630305	0.622185	0.461559	0.52542	0.609469	0.0308078	0.0308078	0.110953	0.45158	0.595252	0.0308078	0.0562861	0.184359
WFH1178_adeno.ndpi	1	0.574244	0.944192	0.96951	0.712723	0.684351	0.805632	0.908873	0.675275	0.925086	0.925086	0.890922	0.516922	0.78987	0.925086	0.915284	0.887317
WFH1179_adeno.ndpi	1	0.760237	0.936416	0.902536	0.896933	0.792152	0.736707	0.835038	0.691678	0.97069	0.97069	0.927922	0.985309	0.85484	0.97069	0.977659	0.896175
WFH1186_adeno.ndpi	1	0.994791	0.999608	0.999779	0.848326	0.845933	0.820202	0.999917	0.639805	0.999011	0.999011	0.99951	0.997167	0.91887	0.999011	0.979438	0.96054
WFH1187_adeno.ndpi	1	0.998541	0.998932	0.999749	0.809344	0.80306	0.820202	0.999343	0.635276	0.996517	0.996517	0.993317	0.959804	0.67887	0.996517	0.975592	0.928937
WFH1189_adeno.ndpi	1	0.837253	0.312713	0.711842	0.64521	0.63467	0.400313	0.327264	0.617881	0.430241	0.430241	0.532527	0.670652	0.68828	0.430241	0.0921955	0.300135
WFH1190_adeno.ndpi	1	0.995712	0.998474	0.996451	0.596407	0.593553	0.800657	0.998874	0.632691	0.994938	0.994938	0.982461	0.896081	0.765677	0.994938	0.994313	0.936036
WFH1191_adeno.ndpi	1	0.975039	0.990299	0.993245	0.862433	0.68681	0.817479	0.974992	0.686217	0.997866	0.997866	0.999354	0.99061	0.664919	0.997866	0.976351	0.975792
WFH1193_adeno.ndpi	1	0.996023	0.996766	0.998954	0.804303	0.783208	0.811068	0.996925	0.627876	0.995043	0.995043	0.99555	0.987308	0.737814	0.995043	0.935628	0.844808
WFH1203_adeno.ndpi	1	0.988247	0.99878	0.998899	0.527391	0.519531	0.689849	0.384542	0.611251	0.95971	0.95971	0.91488	0.936767	0.61845	0.95971	0.969483	0.558807
WFH1211_adeno.ndpi	1	0.999466	0.999986	0.999983	0.999006	0.999125	0.820202	0.999999	0.668236	0.998589	0.998589	0.999679	0.998791	0.756365	0.998589	0.996959	0.998071
WFH1214_adeno.ndpi	1	0.32942	0.534645	0.463422	0.435101	0.414428	0.44866	0.208523	0.629691	0.494333	0.494333	0.514464	0.625123	0.736718	0.494333	0.598117	0.566374
WFH1216_adeno.ndpi	1	0.614713	0.873229	0.180107	0.273167	0.278133	0.509113	0.350121	0.635075	0.240676	0.240676	0.155767	0.229364	0.433394	0.240676	0.163592	0.370677
WFH1220_adeno.ndpi	1	0.433791	0.783062	0.82227	0.827854	0.815575	0.77404	0.961981	0.632169	0.972354	0.972354	0.979019	0.79763	0.356698	0.972354	0.554853	0.160593
WFH1230_adeno.ndpi	1	0.149348	0.595082	0.510345	0.0547252	0.0207681	0.332977	0.579814	0.659711	0.872345	0.872345	0.823	0.56362	0.46861	0.872345	0.208206	0.102396
WFH1232_adeno.ndpi	1	0.213567	0.595199	0.505316	0.0586225	0.0334564	0.418711	0.534518	0.666902	0.878362	0.878362	0.960056	0.44993	0.386863	0.878362	0.441667	0.0960687
WFH1241_squamous.ndpi	0	0.227024	0.180865	0.39058	0.42651	0.354479	0.131408	0.166042	0.650126	0.0074098	0.0074098	0.0570954	0.15782	0.46928	0.0074098	0.0366379	0.0351651
WFH1242_squamous.ndpi	0	0.478371	0.131277	0.0935307	0.424494	0.374505	0.105466	0.00769103	0.640093	0.000667174	0.000667174	0.0348779	0.0368429	0.311948	0.000667174	0.00867228	0.0955946
WFH1244_squamous.ndpi	0	0.582398	0.0383114	0.0211296	0.364346	0.241009	0.101676	0.00704826	0.656453	0.000663705	0.000663705	0.00260255	0.0678386	0.595966	0.000663705	0.0464472	0.103569
WFH1246_squamous.ndpi	0	0.519759	0.819383	0.150426	0.517536	0.504488	0.122758	0.0989726	0.610122	0.0855552	0.0855552	0.0121802	0.203716	0.275387	0.0855552	0.12196	0.0830919
WFH1247_adeno.ndpi	1	0.832834	0.99795	0.997489	0.897291	0.837242	0.812758	0.985138	0.668971	0.975411	0.975411	0.910227	0.965876	0.750628	0.975411	0.917864	0.959794
WFH1270_adeno.ndpi	1	0.999806	0.99998	0.999976	0.893637	0.887304	0.820202	1	0.613875	0.999928	0.999928	0.999947	0.996823	0.855188	0.999928	0.999967	0.999832
WFH1273_adeno.ndpi	1	0.999157	0.999904	0.99983	0.873647	0.864263	0.820202	0.999999	0.62507	0.999927	0.999927	0.999826	0.998521	0.766944	0.999927	0.99986	0.997707
WFH1286_adeno.ndpi	1	0.968143	0.999403	0.998127	0.848009	0.808017	0.820202	0.99994	0.645903	0.999132	0.999132	0.999863	0.999867	0.724529	0.999132	0.999874	0.992118
WFH1289_adeno.ndpi	1	0.79604	0.903373	0.85017	0.591252	0.588642	0.620767	0.795565	0.612904	0.913482	0.913482	0.868784	0.523165	0.320151	0.913482	0.459622	0.82441
WFH1294_adeno.ndpi	1	0.729184	0.87165	0.836229	0.649841	0.574583	0.783049	0.91979	0.688122	0.974748	0.974748	0.997325	0.86164	0.731853	0.974748	0.751359	0.66875
WFH1308_adeno.ndpi	1	0.999888	0.999977	0.999996	0.998071	0.998237	0.820202	1	0.637924	0.999957	0.999957	0.999967	0.99976	0.931654	0.999957	0.999828	0.996624
WFH1315_adeno.ndpi	1	0.579016	0.847865	0.187928	0.380399	0.343656	0.621019	0.626815	0.618982	0.214341	0.214341	0.129262	0.0747614	0.302605	0.214341	0.148232	0.152112
WFH1319_adeno.ndpi	1	0.258656	0.438774	0.152605	0.0172138	0.00421323	0.193539	0.408803	0.707377	0.247253	0.247253	0.081747	0.039523	0.774314	0.247253	0.107315	0.100509
WFH1323_adeno.ndpi	1	0.955385	0.994221	0.997062	0.864031	0.85766	0.820158	0.999306	0.645803	0.997908	0.997908	0.999779	0.999889	0.958865	0.997908	0.999995	0.999826
WFH1332_adeno.ndpi	1	0.259569	0.526488	0.463325	0.600882	0.595144	0.652846	0.551909	0.609921	0.970806	0.970806	0.983149	0.996122	0.430506	0.970806	0.96862	0.719472
WFH1343_adeno.ndpi	1	0.993869	0.99236	0.99686	0.867327	0.699855	0.820202	0.99473	0.710485	0.99463	0.99463	0.997991	0.969684	0.774641	0.99463	0.988082	0.749987
WFH1346_adeno.ndpi	1	0.946782	0.992385	0.99326	0.934821	0.828528	0.819836	0.998432	0.692541	0.994703	0.994703	0.996602	0.868658	0.599493	0.994703	0.791262	0.734331
WFH1347_adeno.ndpi	1	0.99138	0.988796	0.996709	0.905925	0.878955	0.820202	0.997257	0.673561	0.999494	0.999494	0.996583	0.970667	0.717108	0.999494	0.953848	0.816924
WFH1351_adeno.ndpi	1	0.997882	0.999462	0.99974	0.992137	0.990917	0.820202	0.999985	0.673505	0.998239	0.998239	0.99902	0.999482	0.947246	0.998239	0.999843	0.998176
WFH1355_adeno.ndpi	1	0.998331	0.999365	0.99853	0.976647	0.971169	0.820202	0.999702	0.681495	0.999737	0.999737	0.999832	0.994424	0.928687	0.999737	0.999927	0.998481
WFH1356_adeno.ndpi	1	0.996832	0.999687	0.999529	0.978184	0.980159	0.818846	0.999973	0.658629	0.999895	0.999895	0.999926	0.99973	0.927645	0.999895	0.999962	0.999511
WFH1363_adeno.ndpi	1	0.999697	0.999957	0.99998	0.997516	0.998097	0.820202	0.999999	0.695418	0.999894	0.999894	0.999979	0.999852	0.930624	0.999894	0.999337	0.999872
WFH1370_adeno.ndpi	1	0.287533	0.428734	0.66872	0.600726	0.597369	0.574136	0.700172	0.649238	0.887463	0.887463	0.732527	0.697085	0.673184	0.887463	0.430735	0.309906
WFH1373_adeno.ndpi	1	0.945793	0.976587	0.974269	0.765061	0.572287	0.817322	0.994109	0.68026	0.979868	0.979868	0.921448	0.942149	0.847252	0.979868	0.977994	0.964639
WFH1375_adeno.ndpi	1	0.998849	0.999671	0.999758	0.571915	0.308229	0.811562	0.999565	0.685218	0.995605	0.995605	0.967364	0.984086	0.781297	0.995605	0.971953	0.927161
WFH1380_adeno.ndpi	1	0.995335	0.998135	0.999198	0.91456	0.786159	0.817827	0.997779	0.761661	0.99373	0.99373	0.986734	0.986165	0.883586	0.99373	0.996759	0.996229
WFH1383_adeno.ndpi	1	0.999732	0.999905	0.99996	0.787968	0.773174	0.820202	0.999947	0.627716	0.999973	0.999973	0.9999	0.999937	0.846285	0.999973	0.997873	0.981302
WFH1389_adeno.ndpi	1	0.75978	0.686211	0.880044	0.738716	0.726717	0.817123	0.932525	0.664128	0.994717	0.994717	0.992331	0.978503	0.64577	0.994717	0.916245	0.985952
WFH1394_adeno.ndpi	1	0.986528	0.970583	0.995792	0.9255	0.926689	0.819948	0.985849	0.62921	0.994982	0.994982	0.989133	0.938627	0.859664	0.994982	0.975986	0.952931
WFH1402_adeno.ndpi	1	0.1808	0.370226	0.381294	0.87318	0.861318	0.696501	0.520462	0.652051	0.208063	0.208063	0.200118	0.112355	0.261666	0.208063	0.835771	0.628001
WFH1413_squamous.ndpi	0	0.600781	0.717816	0.455147	0.705535	0.69217	0.601673	0.761496	0.669166	0.449637	0.449637	0.801032	0.868972	0.675835	0.449637	0.532599	0.400796
WFH1417_squamous.ndpi	0	0.486635	0.347215	0.691064	0.383433	0.372242	0.595899	0.472931	0.637845	0.809936	0.809936	0.772863	0.376435	0.601747	0.809936	0.484669	0.246164
WFH1420_squamous.ndpi	0	0.195837	0.2656	0.137747	0.552304	0.434259	0.117199	0.0858403	0.692024	0.0274214	0.0274214	0.0425933	0.228411	0.34082	0.0274214	0.0729158	0.0696797
WFH1425_squamous.ndpi	0	0.580149	0.686446	0.713795	0.590578	0.411385	0.773879	0.749934	0.663186	0.0683739	0.0683739	0.157844	0.662671	0.605837	0.0683739	0.0687219	0.394663
WFH1435_adeno.ndpi	1	0.889759	0.913713	0.960579	0.82817	0.707964	0.777645	0.957968	0.648135	0.915841	0.915841	0.98255	0.930924	0.676535	0.915841	0.384005	0.680356
WFH1440_adeno.ndpi	1	0.997376	0.999722	0.999876	0.979504	0.976358	0.820202	0.99989	0.692048	0.998289	0.998289	0.9985	0.9955	0.505248	0.998289	0.990847	0.98318
WFH1445_adeno.ndpi	1	0.993202	0.999429	0.999193	0.763644	0.74664	0.820202	0.999486	0.626865	0.999501	0.999501	0.998045	0.981756	0.793235	0.999501	0.998678	0.985431
WFH1449_adeno.ndpi	1	0.936415	0.973779	0.95457	0.828276	0.777584	0.777446	0.992264	0.699575	0.997742	0.997742	0.993156	0.999004	0.853288	0.997742	0.932538	0.603574
WFH1461_adeno.ndpi	1	0.837728	0.996678	0.990158	0.785115	0.70618	0.820023	0.988657	0.654784	0.91425	0.91425	0.951708	0.859373	0.423931	0.91425	0.929373	0.273069
WFH1466_adeno.ndpi	1	0.998881	0.999951	0.999954	0.996872	0.99764	0.820202	1	0.66048	0.999835	0.999835	0.999906	0.999803	0.900938	0.999835	0.999944	0.997672
WFH1468_squamous.ndpi	0	0.181937	0.484832	0.283074	0.571177	0.566777	0.104128	0.0524502	0.609912	0.0519346	0.0519346	0.0185282	0.0249811	0.133949	0.0519346	0.240753	0.104265
WFH1481_squamous.ndpi	0	0.161516	0.932939	0.176959	0.660649	0.538528	0.110527	0.209724	0.704433	0.00945137	0.00945137	0.120096	0.274269	0.647021	0.00945137	0.0898486	0.157743
WFH1482_adeno.ndpi	1	0.924484	0.892039	0.981623	0.715113	0.676198	0.820155	0.993696	0.627486	0.997754	0.997754	0.998809	0.999375	0.814455	0.997754	0.991594	0.995276
WFH1506_adeno.ndpi	1	0.993709	0.995559	0.999073	0.949111	0.952216	0.820202	0.998772	0.640505	0.99862	0.99862	0.999321	0.974247	0.578117	0.99862	0.990825	0.862184
WFH1507_adeno.ndpi	1	0.451559	0.643611	0.787441	0.493312	0.489964	0.711009	0.776105	0.640652	0.941417	0.941417	0.958496	0.492181	0.518935	0.941417	0.65196	0.514646
WFH1511_adeno.ndpi	1	0.998309	0.999555	0.999873	0.796598	0.789276	0.820202	0.999525	0.659387	0.998857	0.998857	0.99948	0.961638	0.777805	0.998857	0.97763	0.810306
WFH1513_adeno.ndpi	1	0.986608	0.989861	0.977771	0.679482	0.667471	0.820202	0.998137	0.611726	0.999303	0.999303	0.997858	0.996017	0.723312	0.999303	0.999253	0.996328
WFH1514_adeno.ndpi	1	0.999673	0.999971	0.999978	0.971906	0.976394	0.820202	1	0.636428	0.999949	0.999949	0.999595	0.999197	0.901071	0.999949	0.999005	0.978672
WFH1527_adeno.ndpi	1	0.384989	0.582392	0.777693	0.83975	0.829425	0.640963	0.695111	0.649236	0.876743	0.876743	0.954344	0.928426	0.79918	0.876743	0.986887	0.998611
WFH1529_adeno.ndpi	1	0.313108	0.53667	0.485089	0.603245	0.596216	0.684483	0.609722	0.618362	0.986342	0.986342	0.978639	0.928081	0.94306	0.986342	0.700476	0.904653
WFH1539_adeno.ndpi	1	0.972354	0.99428	0.997572	0.889209	0.849418	0.81811	0.994562	0.640866	0.991453	0.991453	0.945537	0.981024	0.696918	0.991453	0.944165	0.835362
WFH1541_adeno.ndpi	1	0.995964	0.999927	0.999848	0.927739	0.913737	0.820202	0.999994	0.652879	0.999256	0.999256	0.996522	0.985069	0.639512	0.999256	0.99775	0.998069
WFH1549_adeno.ndpi	1	0.993533	0.99649	0.997006	0.867607	0.859511	0.816322	0.983635	0.623873	0.984993	0.984993	0.997076	0.982718	0.809173	0.984993	0.979524	0.983131
WFH1550_adeno.ndpi	1	0.99978	0.999985	0.999997	0.85927	0.851083	0.819419	1	0.598773	0.99991	0.99991	0.999905	0.994972	0.648988	0.99991	0.996073	0.996863
WFH1555_adeno.ndpi	1	0.577851	0.453592	0.733136	0.841445	0.832693	0.718696	0.647524	0.627297	0.979327	0.979327	0.936889	0.968408	0.331581	0.979327	0.882492	0.916494
WFH1557_adeno.ndpi	1	0.998546	0.998717	0.999653	0.971009	0.976628	0.820202	0.999916	0.63214	0.999944	0.999944	0.999908	0.999932	0.916869	0.999944	0.998826	0.999097
WFH1561_adeno.ndpi	1	0.998377	0.998475	0.999741	0.951974	0.956891	0.802658	0.999949	0.643218	0.999888	0.999888	0.999589	0.999916	0.801197	0.999888	0.999579	0.988791
WFH1563_adeno.ndpi	1	0.758168	0.717799	0.957877	0.741985	0.724175	0.799206	0.938574	0.625494	0.953636	0.953636	0.965319	0.912556	0.42158	0.953636	0.984384	0.993229
WFH1565_adeno.ndpi	1	0.755467	0.402153	0.474757	0.814191	0.807812	0.30861	0.329473	0.636579	0.211251	0.211251	0.361971	0.0228495	0.168185	0.211251	0.310348	0.138946
WFH1566_adeno.ndpi	1	0.998258	0.999689	0.999899	0.754047	0.744003	0.809797	0.999804	0.629649	0.99831	0.99831	0.998037	0.990601	0.65809	0.99831	0.915873	0.830583
WFH1567_squamous.ndpi	0	0.123877	0.167804	0.190589	0.000265802	5.09716e-08	0.0996355	0.0391934	0.729037	0.000786558	0.000786558	0.00154851	0.380731	0.577347	0.000786558	0.064767	0.109579
WFH1568_squamous.ndpi	0	0.125839	0.125481	0.066889	0.029387	0.00729545	0.100985	0.0480767	0.686855	0.00208024	0.00208024	0.00617383	0.694479	0.762489	0.00208024	0.0354007	0.0669715
WFH1576_squamous.ndpi	0	0.779979	0.703067	0.668342	0.63292	0.500267	0.648491	0.806019	0.667932	0.88619	0.88619	0.965683	0.978374	0.896092	0.88619	0.58998	0.6655
WFH1594_adeno.ndpi	1	0.920978	0.917036	0.951667	0.67266	0.663747	0.808593	0.947439	0.60861	0.958828	0.958828	0.98785	0.992513	0.793548	0.958828	0.949354	0.971976
WFH1595_adeno.ndpi	1	0.836609	0.945765	0.954223	0.867157	0.85237	0.820058	0.97712	0.646296	0.993001	0.993001	0.990831	0.855079	0.835408	0.993001	0.965166	0.917294
WFH1597_adeno.ndpi	1	0.431381	0.407868	0.852031	0.921223	0.917613	0.445222	0.622475	0.667778	0.897365	0.897365	0.93666	0.633007	0.565609	0.897365	0.70722	0.658472
WFH1599_adeno.ndpi	1	0.886883	0.935498	0.971161	0.576242	0.575279	0.81455	0.947248	0.624047	0.992011	0.992011	0.930678	0.91153	0.646922	0.992011	0.941059	0.867647
WFH1601_adeno.ndpi	1	0.629267	0.830806	0.956415	0.445701	0.451849	0.777533	0.727314	0.620645	0.870712	0.870712	0.4961	0.386516	0.54701	0.870712	0.872225	0.831359
WFH1615_adeno.ndpi	1	0.98192	0.994354	0.996788	0.658444	0.6251	0.820202	0.992645	0.665214	0.995456	0.995456	0.994905	0.985979	0.787336	0.995456	0.973712	0.94865
WFH1617_adeno.ndpi	1	0.509288	0.468117	0.610966	0.56736	0.566166	0.702073	0.712615	0.626344	0.999319	0.999319	0.995203	0.970373	0.675113	0.999319	0.683428	0.322058
WFH1635_adeno.ndpi	1	0.99899	0.999886	0.999924	0.929797	0.935239	0.820202	0.999982	0.616733	0.999617	0.999617	0.99854	0.997775	0.814813	0.999617	0.999919	0.998029
WFH1639_squamous.ndpi	0	0.239232	0.554485	0.0928389	0.508338	0.517662	0.12454	0.218311	0.626217	0.0223852	0.0223852	0.313157	0.246689	0.719693	0.0223852	0.0230861	0.157535
WFH1644_squamous.ndpi	0	0.32367	0.572661	0.0388504	0.733241	0.541495	0.100795	0.0717946	0.657316	0.0757025	0.0757025	0.0917969	0.161298	0.70412	0.0757025	0.154961	0.255803
WFH1654_adeno.ndpi	1	0.998712	0.99989	0.999821	0.988992	0.991369	0.820202	0.999994	0.701771	0.9991	0.9991	0.998298	0.999429	0.926801	0.9991	0.999781	0.999118
WFH1661_squamous.ndpi	0	0.310221	0.326442	0.0159078	0.091235	0.0373361	0.141532	0.01757	0.658798	0.00488067	0.00488067	0.00355914	0.0600375	0.571231	0.00488067	0.0195171	0.012033
WFH1670_adeno.ndpi	1	0.989888	0.99517	0.998562	0.810904	0.754924	0.786659	0.991543	0.688531	0.997335	0.997335	0.974438	0.965881	0.86715	0.997335	0.985616	0.962712
WFH1677_adeno.ndpi	1	0.809134	0.92888	0.941701	0.935721	0.927466	0.800479	0.948913	0.641165	0.921628	0.921628	0.965638	0.602425	0.785284	0.921628	0.953692	0.982842
WFH1681_adeno.ndpi	1	0.90702	0.941831	0.956455	0.794336	0.720619	0.809792	0.973761	0.627207	0.997209	0.997209	0.994396	0.952362	0.730738	0.997209	0.977564	0.732148
WFH1685_adeno.ndpi	1	0.958604	0.99358	0.997371	0.991299	0.982657	0.820202	0.997116	0.692922	0.999965	0.999965	0.999543	0.998887	0.823391	0.999965	0.990742	0.923671
WFH1702_squamous.ndpi	0	0.212999	0.770293	0.337891	0.283901	0.275377	0.284536	0.123655	0.666424	0.141467	0.141467	0.333449	0.187913	0.540429	0.141467	0.71995	0.685142
WFH1704_squamous.ndpi	0	0.399359	0.882611	0.393113	0.73447	0.557877	0.640236	0.523917	0.662923	0.656396	0.656396	0.720886	0.71938	0.704497	0.656396	0.731364	0.432666
WFH1711_adeno.ndpi	1	0.832841	0.996054	0.995181	0.667625	0.658754	0.731971	0.985331	0.641567	0.993437	0.993437	0.996741	0.995893	0.554886	0.993437	0.97148	0.968987
WFH1714_adeno.ndpi	1	0.816913	0.954389	0.829859	0.635217	0.626149	0.665751	0.958001	0.666994	0.907211	0.907211	0.883928	0.809515	0.411053	0.907211	0.699184	0.495241
WFH1726_adeno.ndpi	1	0.999839	0.999931	0.999918	0.800466	0.79243	0.820202	0.999994	0.654046	0.999513	0.999513	0.999725	0.999905	0.896429	0.999513	0.999836	0.999263
WFH1732_adeno.ndpi	1	0.760249	0.807715	0.508806	0.921146	0.916191	0.617343	0.821218	0.649807	0.75836	0.75836	0.547174	0.478482	0.854385	0.75836	0.352451	0.572883
WFH1736_adeno.ndpi	1	0.635887	0.861472	0.83602	0.899918	0.864514	0.722659	0.816095	0.650928	0.750786	0.750786	0.778083	0.196498	0.594492	0.750786	0.178428	0.268339
WFH1740_adeno.ndpi	1	0.202176	0.175943	0.244981	0.871971	0.869916	0.118331	0.142504	0.646621	0.463994	0.463994	0.364195	0.169924	0.412767	0.463994	0.249276	0.411318
WFH1741_adeno.ndpi	1	0.262606	0.301579	0.316845	0.871546	0.869882	0.601834	0.335269	0.65629	0.412739	0.412739	0.642146	0.304271	0.424593	0.412739	0.244717	0.341283
WFH1747_adeno.ndpi	1	0.277206	0.158795	0.298868	0.764009	0.754784	0.113818	0.152207	0.663137	0.139622	0.139622	0.288045	0.288148	0.80583	0.139622	0.645858	0.432777
WFH1749_adeno.ndpi	1	0.995042	0.997797	0.998657	0.662491	0.6489	0.818619	0.999264	0.647361	0.995321	0.995321	0.951719	0.936075	0.757948	0.995321	0.99933	0.998619
WFH1759_adeno.ndpi	1	0.314645	0.64231	0.997728	0.605435	0.482143	0.758977	0.94723	0.67412	0.834684	0.834684	0.957647	0.868091	0.438353	0.834684	0.79822	0.913467
WFH1771_adeno.ndpi	1	0.951682	0.988201	0.11425	0.649581	0.487892	0.627682	0.664478	0.660803	0.463904	0.463904	0.62987	0.736433	0.869914	0.463904	0.167506	0.329392
WFH1774_adeno.ndpi	1	0.155271	0.120759	0.17523	0.492636	0.482349	0.114625	0.0376068	0.697857	0.775623	0.775623	0.552758	0.223671	0.761091	0.775623	0.627254	0.627654
WFH1776_adeno.ndpi	1	0.999385	0.999905	0.999968	0.818697	0.81199	0.820202	0.99999	0.619647	0.998444	0.998444	0.998643	0.844446	0.324313	0.998444	0.980831	0.971858
WFH1778_adeno.ndpi	1	0.469403	0.639041	0.686762	0.686777	0.676888	0.734111	0.806511	0.626048	0.983062	0.983062	0.907811	0.952168	0.426129	0.983062	0.900327	0.986831
WFH1779_adeno.ndpi	1	0.986773	0.997163	0.997021	0.625082	0.617967	0.820202	0.998571	0.634117	0.998828	0.998828	0.990478	0.998458	0.818109	0.998828	0.999779	0.999862
WFH1796_adeno.ndpi	1	0.990788	0.998496	0.998971	0.833335	0.829317	0.814832	0.999608	0.648522	0.998284	0.998284	0.998218	0.992194	0.864092	0.998284	0.999071	0.998673
WFH1798_adeno.ndpi	1	0.986923	0.996943	0.996916	0.647319	0.640146	0.820202	0.992838	0.620502	0.998826	0.998826	0.996877	0.979051	0.703875	0.998826	0.99913	0.996487
WFH1801_adeno.ndpi	1	0.996508	0.99706	0.998198	0.526801	0.525667	0.798061	0.986917	0.634325	0.99971	0.99971	0.998529	0.995374	0.931415	0.99971	0.99938	0.990769
WFH1816_adeno.ndpi	1	0.996168	0.999628	0.999502	0.927742	0.93123	0.820202	0.999933	0.688424	0.999852	0.999852	0.999754	0.993604	0.908471	0.999852	0.99983	0.999823
WFH1825_adeno.ndpi	1	0.999357	0.999841	0.999926	0.789339	0.772651	0.820202	0.999898	0.644272	0.999881	0.999881	0.997769	0.999161	0.836178	0.999881	0.99632	0.965563
WFH1826_adeno.ndpi	1	0.98998	0.998347	0.998767	0.694716	0.670819	0.808259	0.995867	0.661159	0.994457	0.994457	0.994272	0.946429	0.911809	0.994457	0.956463	0.985656
WFH1837_adeno.ndpi	1	0.997236	0.999764	0.999503	0.998615	0.998844	0.820202	0.999994	0.712481	0.999694	0.999694	0.999428	0.999092	0.985749	0.999694	0.999713	0.999837
WFH1845_adeno.ndpi	1	0.998985	0.999882	0.999893	0.927399	0.930948	0.820202	0.999992	0.639954	0.999989	0.999989	0.999924	0.999093	0.851047	0.999989	0.998734	0.994906
WFH1856_adeno.ndpi	1	0.999434	0.999986	0.99999	0.997612	0.998179	0.820202	1	0.689678	0.998935	0.998935	0.999839	0.999881	0.949596	0.998935	0.997622	0.998358
WFH1857_adeno.ndpi	1	0.99968	0.999994	0.999995	0.998369	0.998599	0.820202	1	0.679012	0.999739	0.999739	0.999557	0.996309	0.912161	0.999739	0.999384	0.99807
WFH1865_adeno.ndpi	1	0.919675	0.954345	0.99406	0.731102	0.720341	0.794425	0.849808	0.616048	0.998374	0.998374	0.998799	0.997322	0.960239	0.998374	0.993912	0.983377
WFH1869_adeno.ndpi	1	0.7321	0.98849	0.846455	0.864905	0.777564	0.789176	0.98296	0.669151	0.997809	0.997809	0.991729	0.992129	0.914348	0.997809	0.993499	0.977771
WFH1871_adeno.ndpi	1	0.994136	0.99831	0.998091	0.661356	0.648829	0.819078	0.999271	0.6236	0.99924	0.99924	0.994094	0.991239	0.742386	0.99924	0.996966	0.998711
WFH1873_adeno.ndpi	1	0.423056	0.200156	0.800685	0.623453	0.615774	0.491045	0.380258	0.612061	0.846569	0.846569	0.863041	0.859599	0.616023	0.846569	0.545547	0.629053
WFH1888_squamous.ndpi	0	0.183836	0.286077	0.181327	0.279234	0.290435	0.102692	0.11166	0.565105	0.117122	0.117122	0.346392	0.602808	0.247246	0.117122	0.237155	0.240641
WFH1896_noncancer.ndpi	0	0.0576781	0.0321131	0.0450226	0.186494	0.19778	0.113996	0.0127337	0.562902	0.0120605	0.0120605	0.0202995	0.0492015	0.0813903	0.0120605	0.00984418	0.0192499
WFH1938_squamous.ndpi	0	0.179778	0.129713	0.105279	0.268392	0.278844	0.188207	0.0160182	0.562792	0.0108127	0.0108127	0.025404	0.120576	0.191419	0.0108127	0.00645858	0.0279559
WFH1949_noncancer.ndpi	0	0.151352	0.224472	0.146015	0.16908	0.183166	0.114197	0.0314658	0.57793	0.00697537	0.00697537	0.00317071	0.00142389	0.0654271	0.00697537	0.0025123	0.042299
WFH1951_adeno.ndpi	1	0.999936	0.999942	0.999993	0.824633	0.810599	0.818524	0.999999	0.596328	0.99989	0.99989	0.99995	0.99933	0.732959	0.99989	0.999153	0.993483
WFH1952_squamous.ndpi	0	0.179374	0.136647	0.197314	0.22247	0.234038	0.118552	0.0481832	0.56383	0.184688	0.184688	0.170693	0.336598	0.320224	0.184688	0.174698	0.391983
WFH1954_squamous.ndpi	0	0.136412	0.305028	0.188697	0.139351	0.150139	0.119582	0.0407882	0.563638	0.0591127	0.0591127	0.130488	0.270908	0.116529	0.0591127	0.292964	0.217194
WFH1977_adeno.ndpi	1	0.202823	0.115958	0.151103	0.182069	0.193892	0.114347	0.0344245	0.564539	0.720833	0.720833	0.724939	0.0863567	0.270763	0.720833	0.312195	0.255371
WFH1981_adeno.ndpi	1	0.112284	0.253401	0.240504	0.382656	0.384557	0.144559	0.238214	0.560026	0.0160985	0.0160985	0.0933649	0.433545	0.208671	0.0160985	0.317791	0.174357
WFH1982_adeno.ndpi	1	0.862502	0.971344	0.936573	0.201257	0.209411	0.718197	0.980953	0.563797	0.962836	0.962836	0.79683	0.907556	0.332975	0.962836	0.94703	0.980363
WFH1990_noncancer.ndpi	0	0.0818788	0.056812	0.0797308	0.181301	0.19288	0.118196	0.0281454	0.564756	0.0275132	0.0275132	0.0140881	0.0613408	0.0590565	0.0275132	0.0281523	0.077103
WFH2004_noncancer.ndpi	0	0.150372	0.643111	0.251744	0.397352	0.398693	0.639972	0.422332	0.562489	0.0301757	0.0301757	0.00777835	0.0250297	0.388355	0.0301757	0.0326148	0.34448
WFH2005_noncancer.ndpi	0	0.0487649	0.0494235	0.0326685	0.126921	0.137191	0.115492	0.0153634	0.564431	0.00106822	0.00106822	0.00543086	0.00714177	0.0944266	0.00106822	0.00979203	0.0822444
WFH2015_noncancer.ndpi	0	0.0473995	0.480383	0.207386	0.396521	0.417842	0.235367	0.25455	0.582912	0.154285	0.154285	0.176267	0.118795	0.184021	0.154285	0.0804469	0.383151
WFH2037_noncancer.ndpi	0	0.0674567	0.131768	0.0834858	0.22768	0.238235	0.118815	0.0396425	0.56247	0.0896001	0.0896001	0.204659	0.274387	0.127994	0.0896001	0.0526549	0.0549225
WFH2045_squamous.ndpi	0	0.283384	0.741267	0.371055	0.343883	0.350016	0.546025	0.508258	0.568238	0.217836	0.217836	0.216407	0.24601	0.323702	0.217836	0.334019	0.237472
WFH2046_squamous.ndpi	0	0.0586011	0.0935115	0.0532541	0.161804	0.17293	0.114443	0.0403942	0.564623	0.0276927	0.0276927	0.15513	0.0909356	0.159752	0.0276927	0.0728739	0.122022
WFH2062_adeno.ndpi	1	0.0604909	0.0612344	0.0569164	0.245877	0.259314	0.113922	0.0249015	0.565711	0.00445192	0.00445192	0.0245581	0.105754	0.0679619	0.00445192	0.0219297	0.147064
WFH2064_noncancer.ndpi	0	0.119853	0.137559	0.12756	0.197631	0.211641	0.124044	0.0795139	0.567225	0.0213311	0.0213311	0.014913	0.0572874	0.0849946	0.0213311	0.172421	0.52522
WFH2066_adeno.ndpi	1	0.600218	0.93059	0.951568	0.254138	0.265469	0.735047	0.769022	0.568178	0.415545	0.415545	0.962378	0.259173	0.165434	0.415545	0.591908	0.319913
WFH2067_adeno.ndpi	1	0.314519	0.461223	0.516619	0.24835	0.26031	0.656889	0.558592	0.566492	0.204094	0.204094	0.472104	0.54673	0.412567	0.204094	0.055554	0.139239
WFH2069_adeno.ndpi	1	0.783724	0.910802	0.91355	0.447713	0.451308	0.765821	0.825317	0.572062	0.965291	0.965291	0.968064	0.596761	0.275332	0.965291	0.8783	0.515204
WFH2070_adeno.ndpi	1	0.480064	0.650972	0.835269	0.250018	0.260927	0.57683	0.566222	0.563853	0.422556	0.422556	0.34795	0.235303	0.238745	0.422556	0.264497	0.456438
WFH2071_adeno.ndpi	1	0.809392	0.912111	0.915211	0.327756	0.329625	0.754673	0.980096	0.565787	0.984519	0.984519	0.891152	0.868339	0.483442	0.984519	0.943095	0.950877
WFH2073_adeno.ndpi	1	0.859659	0.963786	0.957098	0.354465	0.351302	0.756773	0.988416	0.564993	0.975108	0.975108	0.31002	0.865415	0.51336	0.975108	0.864223	0.989347
WFH2082_noncancer.ndpi	0	0.100763	0.158231	0.123724	0.312609	0.319579	0.128644	0.0881221	0.566503	0.0073962	0.0073962	0.0163911	0.00639955	0.326605	0.0073962	0.0969895	0.503123
WFH2098_adeno.ndpi	1	0.745779	0.868715	0.892374	0.190739	0.200566	0.758437	0.96804	0.564404	0.976337	0.976337	0.657945	0.912045	0.475781	0.976337	0.690304	0.894282
WFH2101_adeno.ndpi	1	0.92313	0.968688	0.969439	0.194372	0.20596	0.815936	0.970709	0.565796	0.998978	0.998978	0.995853	0.987656	0.732009	0.998978	0.982783	0.74313
WFH2118_adeno.ndpi	1	0.315625	0.867617	0.790426	0.646911	0.639528	0.636709	0.971614	0.600906	0.749438	0.749438	0.0999402	0.191118	0.382646	0.749438	0.252928	0.348468
WFH2126_noncancer.ndpi	0	0.0418551	0.0910548	0.038885	0.138082	0.14872	0.114885	0.0162296	0.563771	0.00716346	0.00716346	0.207232	0.0783783	0.787911	0.00716346	0.0632574	0.0256578
WFH2133_noncancer.ndpi	0	0.314686	0.189341	0.570838	0.509661	0.461885	0.114055	0.215056	0.65299	0.014576	0.014576	0.0127333	0.125365	0.373429	0.014576	0.0171613	0.0960986
WFH2134_noncancer.ndpi	0	0.0576442	0.108412	0.175665	0.418491	0.405871	0.114089	0.0799071	0.660127	0.0541861	0.0541861	0.0210885	0.00823458	0.14404	0.0541861	0.0169947	0.0800445
WFH2152_adeno.ndpi	1	0.921843	0.97676	0.963188	0.235011	0.245571	0.703605	0.982544	0.570076	0.773103	0.773103	0.696363	0.810319	0.411383	0.773103	0.215083	0.321397
WFH2155_noncancer.ndpi	0	0.080886	0.0838332	0.0709121	0.209233	0.220274	0.118408	0.0240567	0.563719	0.0394682	0.0394682	0.0303956	0.22128	0.146114	0.0394682	0.165642	0.181949
WFH2156_noncancer.ndpi	0	0.261007	0.431855	0.201816	0.226363	0.237912	0.384293	0.133659	0.564929	0.37055	0.37055	0.293951	0.0330399	0.182509	0.37055	0.0883894	0.225631
WFH2169_noncancer.ndpi	0	0.0851086	0.18296	0.167949	0.28136	0.290478	0.122163	0.0902386	0.564748	0.010414	0.010414	0.0176269	0.326334	0.418774	0.010414	0.057123	0.243735
WFH2177_adeno.ndpi	1	0.345703	0.874716	0.863481	0.194856	0.205539	0.647017	0.957236	0.567824	0.656811	0.656811	0.869974	0.928715	0.687136	0.656811	0.912195	0.943407
WFH2178_adeno.ndpi	1	0.179695	0.693024	0.499658	0.240814	0.25317	0.400713	0.481303	0.569539	0.844922	0.844922	0.812475	0.41986	0.392065	0.844922	0.49582	0.0898196
WFH2179_adeno.ndpi	1	0.51207	0.448958	0.316298	0.258119	0.272359	0.281885	0.259299	0.567967	0.408381	0.408381	0.604744	0.403135	0.421926	0.408381	0.389309	0.395809
WFH2180_adeno.ndpi	1	0.371262	0.55917	0.505912	0.221118	0.241129	0.36358	0.337119	0.565734	0.676898	0.676898	0.302185	0.869763	0.684739	0.676898	0.221704	0.503614
WFH2183_noncancer.ndpi	0	0.0610068	0.0445501	0.0385183	0.122688	0.132887	0.114377	0.0126098	0.564649	0.0062438	0.0062438	0.0234242	0.032617	0.175653	0.0062438	0.0157526	0.0232818
WFH2184_noncancer.ndpi	0	0.118058	0.355383	0.350861	0.371342	0.374159	0.451552	0.374198	0.564729	0.105251	0.105251	0.189341	0.229182	0.236201	0.105251	0.30995	0.159099
WFH2192_noncancer.ndpi	0	0.122791	0.0671819	0.155761	0.386349	0.389111	0.119501	0.0462651	0.560595	0.0184021	0.0184021	0.0208388	0.567131	0.645366	0.0184021	0.0523999	0.103082
WFH2193_noncancer.ndpi	0	0.214817	0.120712	0.278675	0.310211	0.317902	0.121669	0.0710624	0.561794	0.667011	0.667011	0.916795	0.889144	0.194063	0.667011	0.139468	0.337026
WFH2195_noncancer.ndpi	0	0.0673792	0.0891401	0.0593513	0.286597	0.300172	0.113972	0.0229426	0.574028	0.00418367	0.00418367	0.176449	0.033789	0.283111	0.00418367	0.00559786	0.0533332
WFH2196_noncancer.ndpi	0	0.0915136	0.111548	0.108712	0.70285	0.69114	0.123017	0.036582	0.558593	0.0964346	0.0964346	0.0321119	0.0133164	0.0288659	0.0964346	0.167311	0.0767956
WFH2215_adeno.ndpi	1	0.258138	0.273368	0.401449	0.218039	0.228362	0.406521	0.275088	0.565203	0.571305	0.571305	0.534877	0.488118	0.331638	0.571305	0.316879	0.645891
WFH2216_adeno.ndpi	1	0.245112	0.355492	0.399955	0.240132	0.250956	0.527816	0.416947	0.564442	0.590696	0.590696	0.779711	0.527939	0.514194	0.590696	0.479124	0.902718
WFH2222_adeno.ndpi	1	0.266399	0.177859	0.256675	0.253013	0.26534	0.11802	0.0829524	0.565382	0.263155	0.263155	0.4745	0.464552	0.36438	0.263155	0.686283	0.16159
WFH2224_noncancer.ndpi	0	0.336858	0.196793	0.0775247	0.431274	0.435613	0.22161	0.0890515	0.564123	0.0167189	0.0167189	0.014011	0.0246313	0.057264	0.0167189	0.00909586	0.0289057
WFH2230_noncancer.ndpi	0	0.559581	0.842778	0.768575	0.332626	0.338218	0.727153	0.911738	0.565339	0.69967	0.69967	0.6265	0.289083	0.0756026	0.69967	0.385371	0.369516
WFH2234_noncancer.ndpi	0	0.26174	0.101808	0.119729	0.18128	0.19278	0.179867	0.0317878	0.563509	0.00670407	0.00670407	0.00207079	0.0221321	0.101777	0.00670407	0.0354982	0.0101668
WFH2237_noncancer.ndpi	0	0.328224	0.347952	0.386426	0.27038	0.279675	0.492327	0.167161	0.563373	0.0534021	0.0534021	0.157233	0.195575	0.155172	0.0534021	0.232688	0.112453
WFH2238_noncancer.ndpi	0	0.108688	0.11283	0.357703	0.315961	0.32382	0.11907	0.0593273	0.562393	0.0209352	0.0209352	0.043884	0.0502914	0.0317121	0.0209352	0.0288965	0.0113308
WFH2244_adeno.ndpi	1	0.433704	0.721185	0.677634	0.280465	0.290869	0.686629	0.77228	0.563158	0.933978	0.933978	0.901434	0.568065	0.321127	0.933978	0.618627	0.195362
WFH2245_adeno.ndpi	1	0.941467	0.947202	0.911373	0.194046	0.205024	0.815063	0.951001	0.56499	0.974508	0.974508	0.878899	0.898466	0.465714	0.974508	0.403922	0.313303
WFH2265_adeno.ndpi	1	0.152782	0.453479	0.413602	0.174178	0.185013	0.380067	0.363482	0.565065	0.66032	0.66032	0.590236	0.716534	0.406196	0.66032	0.56671	0.793568
WFH2271_squamous.ndpi	0	0.448292	0.381314	0.264654	0.667415	0.657469	0.367173	0.368483	0.567702	0.054554	0.054554	0.0228703	0.0637662	0.1868	0.054554	0.122429	0.0886554
WFH2272_adeno.ndpi	1	0.669588	0.848115	0.740581	0.412399	0.415711	0.687333	0.888928	0.568088	0.201066	0.201066	0.258776	0.237963	0.274054	0.201066	0.286638	0.108363
WFH2273_adeno.ndpi	1	0.518691	0.648642	0.612059	0.335995	0.343341	0.584693	0.68476	0.564203	0.164704	0.164704	0.403532	0.409302	0.175516	0.164704	0.225035	0.0358102
WFH2274_adeno.ndpi	1	0.341829	0.657798	0.673676	0.218416	0.229238	0.699609	0.787349	0.563656	0.674621	0.674621	0.792598	0.754651	0.4067	0.674621	0.57175	0.430279
WFH2280_noncancer.ndpi	0	0.068621	0.136806	0.105527	0.153335	0.164521	0.118431	0.0611657	0.56378	0.00833291	0.00833291	0.00875336	0.0814574	0.0621938	0.00833291	0.0518917	0.071598
WFH2283_noncancer.ndpi	0	0.216785	0.174685	0.312003	0.212786	0.224478	0.117901	0.094956	0.565104	0.663955	0.663955	0.732208	0.891801	0.871829	0.663955	0.361328	0.109847
WFH2287_noncancer.ndpi	0	0.482391	0.206315	0.373688	0.342169	0.350541	0.117969	0.116311	0.56733	0.10741	0.10741	0.230422	0.0386296	0.0540233	0.10741	0.0983283	0.0464051
WFH2289_noncancer.ndpi	0	0.070359	0.128586	0.0768467	0.156109	0.166808	0.114873	0.05651	0.563686	0.0115	0.0115	0.0261112	0.0134963	0.0703917	0.0115	0.0122497	0.0373598
WFH2297_noncancer.ndpi	0	0.0851123	0.179986	0.147853	0.354025	0.363963	0.115687	0.0387848	0.578435	0.00653038	0.00653038	0.156444	0.00517305	0.106974	0.00653038	0.0539234	0.0100473
WFH2320_adeno.ndpi	1	0.597157	0.811101	0.393464	0.23542	0.247082	0.592942	0.409616	0.56248	0.546818	0.546818	0.51178	0.276027	0.101106	0.546818	0.0717421	0.0981768
WFH2333_noncancer.ndpi	0	0.125908	0.163465	0.166691	0.349834	0.355084	0.126081	0.097799	0.561699	0.0192787	0.0192787	0.020903	0.0467417	0.0653528	0.0192787	0.0320844	0.05977
WFH2345_adeno.ndpi	1	0.695939	0.911734	0.895205	0.147433	0.157384	0.689164	0.947331	0.56392	0.917989	0.917989	0.798841	0.868684	0.365783	0.917989	0.892447	0.924745
WFH2347_adeno.ndpi	1	0.218915	0.545773	0.492642	0.522158	0.515057	0.603645	0.471818	0.569578	0.327675	0.327675	0.386343	0.165392	0.688556	0.327675	0.461317	0.256307
WFH2358_noncancer.ndpi	0	0.441346	0.107249	0.509299	0.482784	0.478221	0.118202	0.0785167	0.561535	0.0931926	0.0931926	0.10887	0.0564664	0.142652	0.0931926	0.0421932	0.0142671
WFH2372_adeno.ndpi	1	0.527418	0.81638	0.869674	0.17049	0.180741	0.577315	0.818826	0.563143	0.635734	0.635734	0.428787	0.661083	0.322865	0.635734	0.860763	0.448078
WFH2373_adeno.ndpi	1	0.185345	0.237075	0.419515	0.631255	0.621546	0.136257	0.210489	0.564009	0.275251	0.275251	0.0448456	0.10962	0.0934417	0.275251	0.141947	0.025575
WFH2396_noncancer.ndpi	0	0.094897	0.125184	0.21408	0.364121	0.368671	0.114752	0.033962	0.558912	0.0233117	0.0233117	0.0131248	0.0201175	0.0616007	0.0233117	0.0835193	0.0396774
WFH2406_noncancer.ndpi	0	0.240228	0.137949	0.224681	0.413576	0.414747	0.118056	0.066921	0.565111	0.144934	0.144934	0.107136	0.0895426	0.0939673	0.144934	0.0795809	0.119157
WFH2409_noncancer.ndpi	0	0.109599	0.0919186	0.0859874	0.278183	0.290377	0.123499	0.0444261	0.566275	0.0228212	0.0228212	0.0138715	0.00836796	0.121911	0.0228212	0.0177654	0.0303323
WFH2413_noncancer.ndpi	0	0.0817896	0.28895	0.203874	0.256847	0.2661	0.404097	0.124267	0.563335	0.0139152	0.0139152	0.0151299	0.187657	0.204152	0.0139152	0.353669	0.149389
WFH2420_adeno.ndpi	1	0.793966	0.950999	0.950181	0.596306	0.585505	0.680328	0.981951	0.563751	0.781025	0.781025	0.774461	0.64277	0.8771	0.781025	0.810996	0.948052
WFH2424_adeno.ndpi	1	0.519475	0.849219	0.893573	0.164334	0.178885	0.768377	0.726053	0.565638	0.962975	0.962975	0.966161	0.732583	0.280663	0.962975	0.161081	0.103317
WFH2432_noncancer.ndpi	0	0.197404	0.165515	0.299374	0.308616	0.316357	0.118482	0.0311829	0.561446	0.541925	0.541925	0.434163	0.573211	0.330694	0.541925	0.302274	0.0625377
WFH2453_noncancer.ndpi	0	0.179717	0.133242	0.118957	0.582006	0.577342	0.126113	0.0891063	0.57647	0.0503025	0.0503025	0.374613	0.618412	0.0904368	0.0503025	0.00645858	0.557732
WFH2456_noncancer.ndpi	0	0.213261	0.179147	0.260594	0.306643	0.314724	0.118555	0.084614	0.563743	0.015329	0.015329	0.0123541	0.117021	0.118928	0.015329	0.0616265	0.133056
WFH2459_noncancer.ndpi	0	0.229282	0.122608	0.294982	0.579516	0.572163	0.114161	0.0422896	0.559643	0.0108192	0.0108192	0.0716707	0.0348423	0.04365	0.0108192	0.00914714	0.314686
WFH2467_adeno.ndpi	1	0.924345	0.979461	0.967942	0.683337	0.668054	0.72563	0.994639	0.56041	0.917564	0.917564	0.698407	0.974152	0.333434	0.917564	0.715894	0.88072
WFH2468_adeno.ndpi	1	0.625251	0.840417	0.848973	0.629605	0.617819	0.688287	0.940063	0.563843	0.0138158	0.0138158	0.0129015	0.00564398	0.342003	0.0138158	0.0763681	0.0205124
WFH2469_adeno.ndpi	1	0.758671	0.897773	0.906869	0.685042	0.672275	0.559097	0.945437	0.558454	0.333205	0.333205	0.445151	0.916713	0.225253	0.333205	0.855209	0.964662
WFH2470_noncancer.ndpi	0	0.0950116	0.0745153	0.158696	0.234521	0.245294	0.114483	0.0171471	0.56328	0.0206919	0.0206919	0.00960085	0.00620462	0.0528837	0.0206919	0.00436182	0.0336275
WFH2475_adeno.ndpi	1	0.433147	0.871261	0.825614	0.607717	0.597145	0.645116	0.918592	0.564149	0.632277	0.632277	0.601066	0.939353	0.673224	0.632277	0.187157	0.720426
WFH2476_adeno.ndpi	1	0.819116	0.937936	0.936266	0.532365	0.524097	0.685792	0.928604	0.562887	0.662993	0.662993	0.631142	0.711809	0.577497	0.662993	0.252674	0.828497
WFH2490_adeno.ndpi	1	0.186079	0.27544	0.275128	0.370113	0.375971	0.24113	0.148685	0.569968	0.109588	0.109588	0.0243493	0.0137025	0.141222	0.109588	0.418487	0.436901
WFH2491_noncancer.ndpi	0	0.0914287	0.0723682	0.0873799	0.442762	0.441171	0.114161	0.0220863	0.561058	0.259604	0.259604	0.0619174	0.314771	0.0759158	0.259604	0.0842889	0.0528084
WFH2493_noncancer.ndpi	0	0.143428	0.211047	0.133555	0.568468	0.563721	0.113944	0.0997491	0.56889	0.0329554	0.0329554	0.0614073	0.031407	0.114841	0.0329554	0.00398557	0.00947756
WFH2495_adeno.ndpi	1	0.907464	0.976825	0.985452	0.322418	0.330517	0.760682	0.928881	0.565386	0.940947	0.940947	0.78542	0.547473	0.467252	0.940947	0.928118	0.890251
WFH2504_noncancer.ndpi	0	0.0649896	0.0621581	0.0696351	0.21316	0.224472	0.114011	0.0235263	0.565892	0.182761	0.182761	0.0800198	0.0646127	0.342393	0.182761	0.319748	0.197987
WFH2506_noncancer.ndpi	0	0.080832	0.0973459	0.0777091	0.433809	0.43689	0.113602	0.0178418	0.57447	0.00195919	0.00195919	0.0611139	0.0041885	0.156559	0.00195919	0.00472873	0.00474232
WFH2508_noncancer.ndpi	0	0.140111	0.117696	0.183231	0.208145	0.219438	0.119122	0.0527045	0.563595	0.00367462	0.00367462	0.0110596	0.175097	0.12245	0.00367462	0.0631231	0.217661
WFH2532_adeno.ndpi	1	0.226803	0.244758	0.215592	0.667307	0.6588	0.21571	0.0362618	0.627737	0.209636	0.209636	0.625419	0.25115	0.325147	0.209636	0.245249	0.527493
WFH2537_noncancer.ndpi	0	0.125405	0.0762949	0.145107	0.244737	0.256256	0.113636	0.022729	0.564035	0.065095	0.065095	0.0807873	0.125147	0.111967	0.065095	0.015963	0.0239607
WFH2538_noncancer.ndpi	0	0.110702	0.112515	0.0939565	0.52512	0.523524	0.113795	0.042469	0.569192	0.0130781	0.0130781	0.129071	0.0548864	0.241719	0.0130781	0.00276244	0.00505594
WFH2540_noncancer.ndpi	0	0.087409	0.113059	0.126982	0.486387	0.481405	0.119076	0.0730968	0.56238	0.0550369	0.0550369	0.0735612	0.0105825	0.0168651	0.0550369	0.018411	0.0787171
WFH2542_noncancer.ndpi	0	0.173737	0.135843	0.381639	0.204551	0.21595	0.114111	0.0336695	0.563683	0.714599	0.714599	0.35675	0.194907	0.19875	0.714599	0.393578	0.078228
WFH2545_adeno.ndpi	1	0.735254	0.78963	0.615789	0.756679	0.730929	0.52546	0.361127	0.592876	0.220221	0.220221	0.61177	0.975187	0.833534	0.220221	0.643926	0.759279
WFH2549_adeno.ndpi	1	0.707121	0.848414	0.865426	0.266156	0.27409	0.710915	0.942233	0.563717	0.896386	0.896386	0.666492	0.942775	0.599084	0.896386	0.726213	0.960567
WFH2550_adeno.ndpi	1	0.626346	0.79487	0.84858	0.208625	0.219577	0.527265	0.75032	0.562326	0.450205	0.450205	0.37795	0.591431	0.517929	0.450205	0.261753	0.617965
WFH2558_noncancer.ndpi	0	0.0746811	0.0995565	0.103206	0.37479	0.37962	0.114318	0.0318338	0.565144	0.00612795	0.00612795	0.00326937	0.00786602	0.0270372	0.00612795	0.126451	0.233551
WFH2566_squamous.ndpi	0	0.427026	0.809935	0.812426	0.170316	0.18122	0.729467	0.913029	0.562971	0.964682	0.964682	0.983952	0.992258	0.52643	0.964682	0.914298	0.955169
WFH2568_squamous.ndpi	0	0.332077	0.771286	0.759727	0.181836	0.192597	0.666043	0.938057	0.566065	0.892963	0.892963	0.735276	0.446497	0.3351	0.892963	0.259942	0.584264
WFH2570_noncancer.ndpi	0	0.0810783	0.106161	0.134074	0.241351	0.253732	0.117429	0.0307184	0.566025	0.0342546	0.0342546	0.0917137	0.105513	0.0758141	0.0342546	0.0288008	0.215761
WFH2573_adeno.ndpi	1	0.207587	0.389127	0.364437	0.484311	0.480995	0.236795	0.273955	0.566065	0.252973	0.252973	0.214868	0.191844	0.131287	0.252973	0.0893303	0.155352
WFH2578_squamous.ndpi	0	0.618872	0.470171	0.144171	0.52334	0.521769	0.304917	0.218972	0.563859	0.620647	0.620647	0.559211	0.644722	0.378688	0.620647	0.345074	0.485621
WFH2589_squamous.ndpi	0	0.581011	0.629918	0.589913	0.279154	0.289207	0.735504	0.482726	0.562014	0.566671	0.566671	0.761152	0.750754	0.136684	0.566671	0.0994399	0.266218
WFH2590_squamous.ndpi	0	0.12274	0.323824	0.261932	0.252604	0.264278	0.122322	0.0605014	0.56421	0.0801542	0.0801542	0.0330307	0.203344	0.189627	0.0801542	0.0231799	0.103892
WFH2593_adeno.ndpi	1	0.0878569	0.460716	0.187541	0.180664	0.192189	0.310695	0.278134	0.563888	0.00920918	0.00920918	0.0362334	0.00893922	0.116339	0.00920918	0.00688205	0.0187283
WFH2596_adeno.ndpi	1	0.685468	0.825501	0.855079	0.252997	0.261766	0.563425	0.863939	0.563609	0.828456	0.828456	0.778327	0.951057	0.592437	0.828456	0.901383	0.947157
WFH2607_noncancer.ndpi	0	0.0591263	0.0349514	0.028331	0.26964	0.284329	0.11358	0.0183642	0.56556	0.0157338	0.0157338	0.0074483	0.0526235	0.102569	0.0157338	0.0308174	0.061707
WFH2616_adeno.ndpi	1	0.175805	0.175334	0.137873	0.716726	0.706714	0.11841	0.128151	0.569387	0.0734057	0.0734057	0.0546977	0.021831	0.133967	0.0734057	0.284516	0.524682
WFH2620_adeno.ndpi	1	0.714443	0.95006	0.951129	0.765995	0.755872	0.750747	0.979376	0.564651	0.688241	0.688241	0.840808	0.848467	0.727975	0.688241	0.784936	0.938956
WFH2622_adeno.ndpi	1	0.91284	0.985676	0.938935	0.604325	0.587114	0.722179	0.996176	0.561037	0.989028	0.989028	0.949862	0.971628	0.810444	0.989028	0.940805	0.895453
WFH2626_noncancer.ndpi	0	0.193602	0.414463	0.41323	0.153649	0.164577	0.372463	0.424425	0.563485	0.0305514	0.0305514	0.428469	0.458694	0.182266	0.0305514	0.46896	0.0827973
WFH2629_noncancer.ndpi	0	0.107426	0.0819684	0.110737	0.215589	0.228916	0.119336	0.0209795	0.567702	0.000892325	0.000892325	0.000833324	0.000876618	0.0232006	0.000892325	0.0100126	0.00476301
WFH2637_noncancer.ndpi	0	0.17801	0.617884	0.30122	0.844972	0.836459	0.564146	0.810572	0.584429	0.574283	0.574283	0.436179	0.137623	0.741235	0.574283	0.943278	0.777546
WFH2652_adeno.ndpi	1	0.0706249	0.199637	0.140809	0.499042	0.493922	0.118507	0.0384188	0.562392	0.0400098	0.0400098	0.0305044	0.0538372	0.397605	0.0400098	0.0451788	0.202841
WFH2653_adeno.ndpi	1	0.818205	0.91258	0.927848	0.219175	0.228546	0.650484	0.975696	0.562679	0.749483	0.749483	0.428513	0.77438	0.513842	0.749483	0.875101	0.93332
WFH2688_noncancer.ndpi	0	0.0953738	0.0674789	0.0758153	0.240972	0.251855	0.114683	0.0184281	0.563148	0.0702771	0.0702771	0.0147586	0.0369786	0.0610783	0.0702771	0.0726808	0.020351
WFH2690_noncancer.ndpi	0	0.143201	0.102972	0.148965	0.534601	0.526269	0.118946	0.0804219	0.561846	0.0499123	0.0499123	0.132604	0.19296	0.349454	0.0499123	0.0340157	0.0553244
WFH2700_noncancer.ndpi	0	0.0721934	0.0535938	0.113818	0.181662	0.193849	0.118049	0.0154548	0.565091	0.0345954	0.0345954	0.0563874	0.0962373	0.116615	0.0345954	0.0254582	0.10039
WFH2707_squamous.ndpi	0	0.194229	0.129556	0.219445	0.616041	0.606149	0.113669	0.0889511	0.561984	0.299097	0.299097	0.605738	0.549771	0.66387	0.299097	0.104533	0.347602
WFH2712_noncancer.ndpi	0	0.24484	0.566717	0.46601	0.23155	0.242108	0.446222	0.413196	0.561264	0.125871	0.125871	0.273376	0.362489	0.162964	0.125871	0.238918	0.316501
WFH2714_adeno.ndpi	1	0.906864	0.920755	0.950499	0.708655	0.69735	0.810853	0.987975	0.569968	0.985622	0.985622	0.988125	0.938455	0.502106	0.985622	0.980402	0.943206
WFH2717_adeno.ndpi	1	0.954208	0.87843	0.556295	0.730386	0.720199	0.723886	0.830588	0.562572	0.887458	0.887458	0.466091	0.296257	0.207693	0.887458	0.485023	0.71682
WFH2718_squamous.ndpi	0	0.153888	0.106984	0.113049	0.354148	0.363749	0.12424	0.0963288	0.568952	0.127679	0.127679	0.0265758	0.0239246	0.0935956	0.127679	0.172753	0.320322
WFH2719_noncancer.ndpi	0	0.155556	0.135527	0.116949	0.339676	0.348694	0.113751	0.067687	0.565645	0.0032534	0.0032534	0.00464517	0.00961431	0.0639634	0.0032534	0.00617463	0.0174087
WFH2732_noncancer.ndpi	0	0.14665	0.236977	0.137292	0.457306	0.455976	0.114754	0.0669474	0.562538	0.00972984	0.00972984	0.00639621	0.0905229	0.0481404	0.00972984	0.105848	0.163407
WFH2740_noncancer.ndpi	0	0.10945	0.122068	0.120889	0.476761	0.48736	0.125487	0.0492023	0.585035	0.0295569	0.0295569	0.0274134	0.0100389	0.0834901	0.0295569	0.0268239	0.287598
WFH2745_squamous.ndpi	0	0.198046	0.68741	0.686331	0.510926	0.505605	0.421694	0.427985	0.565565	0.22465	0.22465	0.0345961	0.0555604	0.0872044	0.22465	0.228367	0.407069
WFH2758_noncancer.ndpi	0	0.0675181	0.0524661	0.138226	0.274209	0.283133	0.114161	0.0188497	0.56116	0.018953	0.018953	0.12296	0.0623526	0.0978777	0.018953	0.0207737	0.0205026
WFH2759_noncancer.ndpi	0	0.0510273	0.0265131	0.0391482	0.205313	0.216081	0.113764	0.0101139	0.562094	0.0056101	0.0056101	0.015217	0.0762473	0.0422095	0.0056101	0.00995708	0.0582795
WFH2768_adeno.ndpi	1	0.970379	0.980298	0.985613	0.653992	0.646252	0.812856	0.974341	0.580441	0.989046	0.989046	0.994973	0.984666	0.831356	0.989046	0.777792	0.515296
WFH2769_squamous.ndpi	0	0.561515	0.667697	0.694458	0.512632	0.506469	0.648614	0.338018	0.562416	0.918202	0.918202	0.883288	0.623122	0.345455	0.918202	0.142575	0.030094
WFH2772_noncancer.ndpi	0	0.73196	0.770821	0.625786	0.992207	0.990922	0.733619	0.808446	0.693657	0.961251	0.961251	0.998777	0.998852	0.984883	0.961251	0.966472	0.968399
WFH2773_adeno.ndpi	1	0.418842	0.948165	0.940653	0.690565	0.679344	0.816141	0.799279	0.570715	0.980155	0.980155	0.921202	0.281962	0.439066	0.980155	0.420222	0.352019
WFH2779_squamous.ndpi	0	0.12507	0.0610317	0.122805	0.209045	0.220998	0.117108	0.0288414	0.564705	0.00629763	0.00629763	0.0235127	0.00630713	0.018125	0.00629763	0.0498013	0.0716179
WFH2785_noncancer.ndpi	0	0.110867	0.386537	0.159699	0.708534	0.5911	0.320651	0.545586	0.686149	0.118348	0.118348	0.188826	0.0353685	0.153014	0.118348	0.433762	0.340931
WFH2791_squamous.ndpi	0	0.161568	0.568255	0.278796	0.586332	0.577941	0.419539	0.765365	0.562472	0.23313	0.23313	0.180511	0.0939542	0.248194	0.23313	0.13765	0.0453927
WFH2795_noncancer.ndpi	0	0.28871	0.19643	0.23579	0.400243	0.402133	0.114483	0.0705213	0.561667	0.0138341	0.0138341	0.0162904	0.0303108	0.0377888	0.0138341	0.0358544	0.049
WFH2802_noncancer.ndpi	0	0.0885467	0.0816048	0.20561	0.246465	0.257701	0.122959	0.0899476	0.567058	0.0135658	0.0135658	0.0318326	0.00043475	0.0334634	0.0135658	0.114614	0.0380381
WFH2808_noncancer.ndpi	0	0.0581924	0.0362318	0.0563415	0.17528	0.186932	0.115722	0.0123583	0.564464	0.00269769	0.00269769	0.00522594	0.0127741	0.0353551	0.00269769	0.0229539	0.188468
WFH2813_squamous.ndpi	0	0.116513	0.0768253	0.118203	0.301141	0.312304	0.117829	0.0319321	0.567845	0.00580126	0.00580126	0.0180446	0.0201869	0.033264	0.00580126	0.0412096	0.0774158
WFH2814_noncancer.ndpi	0	0.0620103	0.0884605	0.129554	0.17935	0.190932	0.120195	0.0268872	0.565012	0.00181667	0.00181667	0.00905467	0.00385058	0.0588307	0.00181667	0.00216579	0.0130405
WFH2816_noncancer.ndpi	0	0.21472	0.0963841	0.163256	0.21836	0.232505	0.118094	0.0461079	0.567845	0.0665996	0.0665996	0.131074	0.248401	0.62388	0.0665996	0.250359	0.376745
WFH2817_adeno.ndpi	1	0.890006	0.901545	0.924994	0.14429	0.155197	0.78194	0.932489	0.565892	0.893541	0.893541	0.833983	0.857599	0.518386	0.893541	0.982432	0.980578
WFH2818_noncancer.ndpi	0	0.561448	0.46239	0.655032	0.833974	0.804098	0.808574	0.873795	0.661412	0.806944	0.806944	0.471161	0.582238	0.142892	0.806944	0.603142	0.265588
WFH2820_noncancer.ndpi	0	0.0879256	0.156032	0.0755905	0.182812	0.194722	0.132983	0.156501	0.566381	0.020774	0.020774	0.0184274	0.0391759	0.179379	0.020774	0.0163873	0.0175946
WFH2826_noncancer.ndpi	0	0.127423	0.0687487	0.158771	0.201902	0.216352	0.211592	0.031436	0.57042	0.00228463	0.00228463	0.00150249	0.0299564	0.22441	0.00228463	0.0701841	0.0912692
WFH2828_noncancer.ndpi	0	0.066826	0.0922281	0.122984	0.192237	0.205013	0.131888	0.0704818	0.56847	0.00134898	0.00134898	0.00268081	0.00125838	0.0577035	0.00134898	0.00429344	0.0517308
WFH2846_squamous.ndpi	0	0.336157	0.394133	0.103191	0.222158	0.241563	0.215136	0.0570188	0.575068	0.186643	0.186643	0.0221605	0.0398766	0.145102	0.186643	0.0175693	0.225291
WFH2861_squamous.ndpi	0	0.307181	0.519147	0.405411	0.173987	0.18734	0.426024	0.509121	0.569035	0.126141	0.126141	0.14928	0.117695	0.305934	0.126141	0.225671	0.299684
WFH2863_noncancer.ndpi	0	0.157479	0.322106	0.280932	0.154762	0.165969	0.32669	0.386059	0.566833	0.0695446	0.0695446	0.0820946	0.121641	0.394295	0.0695446	0.0851785	0.0710378
WFH2866_adeno.ndpi	1	0.0979851	0.336052	0.123647	0.15426	0.165539	0.354197	0.195772	0.565623	0.168427	0.168427	0.0375196	0.0829743	0.0558857	0.168427	0.131875	0.14898
WFH2869_adeno.ndpi	1	0.78295	0.961519	0.959644	0.170826	0.181145	0.795371	0.960674	0.568372	0.987165	0.987165	0.974533	0.976456	0.715589	0.987165	0.992717	0.961529
WFH2876_squamous.ndpi	0	0.0967429	0.156721	0.0919324	0.19337	0.207127	0.159021	0.0196266	0.56507	0.00423284	0.00423284	0.00275565	0.000703098	0.0364322	0.00423284	0.000230589	0.00780749
WFH2884_noncancer.ndpi	0	0.0438516	0.0154574	0.0150162	0.118827	0.129172	0.124066	0.00874517	0.564323	0.0180224	0.0180224	0.0119092	0.0458855	0.212676	0.0180224	0.00885547	0.0599251
WFH2889_noncancer.ndpi	0	0.0787655	0.12819	0.121427	0.137045	0.148004	0.114208	0.0349047	0.564439	0.0290462	0.0290462	0.0118259	0.0426612	0.0774582	0.0290462	0.14489	0.107348
WFH2898_noncancer.ndpi	0	0.093138	0.0811252	0.15125	0.396057	0.415514	0.113622	0.0373071	0.599726	0.303977	0.303977	0.52439	0.672364	0.643844	0.303977	0.150887	0.194957
WFH2899_noncancer.ndpi	0	0.279713	0.12135	0.361639	0.72417	0.714119	0.121016	0.0918637	0.608395	0.489818	0.489818	0.724207	0.954177	0.944878	0.489818	0.476715	0.25103
WFH2909_noncancer.ndpi	0	0.102257	0.125863	0.0872153	0.178018	0.189843	0.118755	0.0266212	0.56465	0.0266793	0.0266793	0.0274295	0.0120789	0.116954	0.0266793	0.0656125	0.138569
WFH2910_adeno.ndpi	1	0.916002	0.995739	0.988435	0.190399	0.199138	0.797394	0.995895	0.566032	0.998638	0.998638	0.999469	0.998317	0.817478	0.998638	0.984864	0.893993
WFH2917_noncancer.ndpi	0	0.156708	0.228892	0.18365	0.145533	0.157134	0.206304	0.204607	0.565429	0.232871	0.232871	0.39642	0.801717	0.46979	0.232871	0.369875	0.273786
WFH2919_noncancer.ndpi	0	0.213054	0.425858	0.506781	0.726308	0.716188	0.325624	0.418321	0.625874	0.0573768	0.0573768	0.242394	0.0300891	0.20652	0.0573768	0.0220018	0.29244
WFH2936_noncancer.ndpi	0	0.641381	0.237426	0.385304	0.460312	0.462998	0.356143	0.307226	0.609298	0.29865	0.29865	0.214291	0.113376	0.266444	0.29865	0.489482	0.180918
WFH2938_noncancer.ndpi	0	0.187201	0.357997	0.209518	0.237031	0.248703	0.118577	0.123039	0.564142	0.00553775	0.00553775	0.00525217	0.0363566	0.109525	0.00553775	0.0595519	0.0570895
WFH2940_noncancer.ndpi	0	0.28956	0.263912	0.332514	0.235261	0.251786	0.113505	0.0404621	0.570927	0.00222457	0.00222457	0.00518354	0.00514697	0.086155	0.00222457	0.00298898	0.0451083
WFH2946_noncancer.ndpi	0	0.0738915	0.0918589	0.0254249	0.309458	0.322501	0.113614	0.0228608	0.568321	0.00415994	0.00415994	0.00308056	0.00334293	0.0864904	0.00415994	0.0257672	0.150656
WFH2949_adeno.ndpi	1	0.951909	0.974234	0.990878	0.153991	0.165387	0.810102	0.940309	0.565227	0.996366	0.996366	0.997818	0.881886	0.357819	0.996366	0.892681	0.872146
WFH2954_squamous.ndpi	0	0.138443	0.180748	0.200495	0.174363	0.186888	0.119325	0.120823	0.565294	0.0474418	0.0474418	0.0400157	0.127746	0.391263	0.0474418	0.0812088	0.122178
WFH2956_noncancer.ndpi	0	0.100151	0.0863066	0.15247	0.231902	0.24302	0.119445	0.0409784	0.563892	0.0130609	0.0130609	0.00480527	0.0542034	0.0691232	0.0130609	0.0699115	0.117361
WFH2957_noncancer.ndpi	0	0.532558	0.318676	0.763702	0.567	0.56202	0.692493	0.644521	0.575404	0.111882	0.111882	0.119636	0.087435	0.344898	0.111882	0.854875	0.814872
WFH2958_noncancer.ndpi	0	0.0879193	0.118254	0.236514	0.251726	0.26829	0.117696	0.0573031	0.577152	0.0185859	0.0185859	0.0117724	0.141293	0.251039	0.0185859	0.125352	0.585785
WFH2960_adeno.ndpi	1	0.760179	0.843833	0.871119	0.1968	0.208056	0.781438	0.644667	0.564468	0.863455	0.863455	0.917705	0.923323	0.423216	0.863455	0.712017	0.590922
WFH2973_noncancer.ndpi	0	0.182513	0.355353	0.166905	0.824186	0.819196	0.34126	0.373502	0.554477	0.0754489	0.0754489	0.496212	0.679777	0.419348	0.0754489	0.619995	0.593787
WFH2985_adeno.ndpi	1	0.54911	0.664391	0.528604	0.253184	0.26864	0.472748	0.142783	0.569116	0.457024	0.457024	0.208391	0.157353	0.203932	0.457024	0.497161	0.331535
WFH2991_noncancer.ndpi	0	0.148179	0.201459	0.156857	0.592085	0.581308	0.113983	0.144285	0.676179	0.122943	0.122943	0.136789	0.157302	0.369794	0.122943	0.594182	0.355318
WFH2993_noncancer.ndpi	0	0.178249	0.225842	0.282721	0.647223	0.637127	0.21355	0.22537	0.650356	0.245111	0.245111	0.0204794	0.224063	0.689966	0.245111	0.193938	0.0571932
WFH2994_noncancer.ndpi	0	0.270459	0.429247	0.487722	0.638808	0.630424	0.589582	0.649883	0.627247	0.624347	0.624347	0.70121	0.412619	0.463118	0.624347	0.332897	0.609846
WFH2997_noncancer.ndpi	0	0.315639	0.289058	0.327867	0.703822	0.693896	0.190844	0.322758	0.643815	0.360295	0.360295	0.180025	0.0783188	0.350262	0.360295	0.181605	0.0785461
WFH2998_squamous.ndpi	0	0.173841	0.153371	0.118616	0.355386	0.363363	0.169031	0.024675	0.566066	0.0147746	0.0147746	0.00953045	0.0877151	0.371949	0.0147746	0.0359046	0.0170949
WFH3011_noncancer.ndpi	0	0.0458173	0.0752081	0.0613942	0.173611	0.185141	0.118062	0.0120447	0.563872	0.00833965	0.00833965	0.00640141	0.0361563	0.123811	0.00833965	0.00432373	0.0170494
WFH3020_noncancer.ndpi	0	0.0795492	0.0778016	0.0609086	0.229068	0.240438	0.11363	0.018292	0.563804	0.00126923	0.00126923	0.00479001	0.0128563	0.0673761	0.00126923	0.0127794	0.021913
WFH3026_noncancer.ndpi	0	0.176841	0.124193	0.319459	0.125629	0.136006	0.121487	0.0254507	0.564539	0.0797978	0.0797978	0.0261514	0.215745	0.398557	0.0797978	0.0619942	0.207432
WFH3036_noncancer.ndpi	0	0.101215	0.0829506	0.182635	0.184553	0.19641	0.118388	0.032313	0.566945	0.298127	0.298127	0.134455	0.0653086	0.0638873	0.298127	0.0305785	0.0885908
WFH3039_noncancer.ndpi	0	0.114425	0.107173	0.153409	0.310795	0.32465	0.113922	0.0323573	0.572876	0.010805	0.010805	0.0126284	0.0532366	0.206481	0.010805	0.0629752	0.216784
WFH3060_noncancer.ndpi	0	0.0881669	0.0840707	0.133133	0.176287	0.187476	0.129863	0.0210907	0.564059	0.0660073	0.0660073	0.0683049	0.106582	0.247007	0.0660073	0.0428684	0.0503877
WFH3065_adeno.ndpi	1	0.0536158	0.0353335	0.0449564	0.131433	0.142149	0.113978	0.0133635	0.564461	0.0119569	0.0119569	0.0327731	0.0181295	0.0202802	0.0119569	0.00262991	0.0220033
WFH3070_noncancer.ndpi	0	0.0635276	0.253981	0.183779	0.859751	0.817841	0.11398	0.0686357	0.626396	0.0897909	0.0897909	0.0399751	0.0903417	0.0727205	0.0897909	0.283317	0.150328
WFH3078_squamous.ndpi	0	0.160748	0.250746	0.0594003	0.215604	0.229596	0.127336	0.0784438	0.567032	0.0800388	0.0800388	0.0671905	0.343355	0.220742	0.0800388	0.148737	0.123966
WFH3079_adeno.ndpi	1	0.673797	0.984713	0.942842	0.948308	0.870816	0.667358	0.953748	0.698489	0.979352	0.979352	0.997215	0.970768	0.797307	0.979352	0.869935	0.868906
WFH3080_adeno.ndpi	1	0.734451	0.881621	0.912	0.770727	0.722074	0.819023	0.983701	0.61995	0.811797	0.811797	0.966351	0.926687	0.74044	0.811797	0.882734	0.611209
WFH3081_adeno.ndpi	1	0.924197	0.997312	0.989088	0.681417	0.603321	0.819534	0.985418	0.659062	0.891748	0.891748	0.923496	0.842128	0.491375	0.891748	0.637664	0.241445
WFH3090_adeno.ndpi	1	0.979072	0.991394	0.998062	0.213185	0.224123	0.812051	0.979242	0.567118	0.964607	0.964607	0.944486	0.945832	0.440021	0.964607	0.998372	0.994873
WFH3096_noncancer.ndpi	0	0.0443469	0.0312433	0.0724023	0.141155	0.151893	0.114098	0.00946108	0.563961	0.000409155	0.000409155	7.58091e-05	0.00113067	0.0109917	0.000409155	0.00110665	0.0335463
WFH3098_adeno.ndpi	1	0.409635	0.646787	0.462515	0.210866	0.223914	0.489812	0.369419	0.564999	0.85379	0.85379	0.942875	0.707478	0.165057	0.85379	0.909977	0.560455
WFH3101_noncancer.ndpi	0	0.0752232	0.0685167	0.122331	0.236122	0.248874	0.113898	0.0316785	0.566675	0.00445205	0.00445205	0.0211023	0.0362865	0.0612188	0.00445205	0.0718335	0.14382
WFH3109_noncancer.ndpi	0	0.0941228	0.133912	0.189935	0.149926	0.161327	0.114046	0.0420798	0.565109	0.0109281	0.0109281	0.0588465	0.031006	0.0094854	0.0109281	0.00898579	0.0125674
WFH3111_squamous.ndpi	0	0.158881	0.554323	0.60616	0.221785	0.23413	0.250072	0.261799	0.568026	0.158799	0.158799	0.149277	0.0672896	0.068794	0.158799	0.0341996	0.103474
WFH3112_adeno.ndpi	1	0.94266	0.985996	0.985615	0.165005	0.175629	0.610538	0.955444	0.564866	0.991522	0.991522	0.98034	0.950879	0.472031	0.991522	0.791362	0.939655
WFH3117_noncancer.ndpi	0	0.0933561	0.219421	0.198394	0.147914	0.159028	0.120067	0.0495768	0.564751	0.00152236	0.00152236	0.0028174	0.00515056	0.0199145	0.00152236	0.028078	0.0274434
WFH3122_adeno.ndpi	1	0.930679	0.962206	0.973775	0.298571	0.314084	0.653807	0.533611	0.577901	0.297257	0.297257	0.677884	0.398704	0.331001	0.297257	0.350399	0.365984
WFH3128_adeno.ndpi	1	0.916888	0.987567	0.993867	0.197857	0.209495	0.680517	0.986762	0.567543	0.992652	0.992652	0.989474	0.728216	0.192893	0.992652	0.984664	0.813692
WFH3147_adeno.ndpi	1	0.530835	0.867561	0.844098	0.161568	0.17269	0.72335	0.184893	0.56383	0.666778	0.666778	0.719978	0.267069	0.0885313	0.666778	0.576793	0.51959
WFH3155_adeno.ndpi	1	0.886068	0.812799	0.550747	0.191815	0.203351	0.639276	0.755168	0.567152	0.69202	0.69202	0.792688	0.889511	0.608567	0.69202	0.411996	0.167926
WFH3157_noncancer.ndpi	0	0.293539	0.337389	0.40822	0.538637	0.543378	0.153632	0.436686	0.64281	0.390721	0.390721	0.194623	0.3881	0.541678	0.390721	0.408846	0.308939
WFH3183_noncancer.ndpi	0	0.0893184	0.0683395	0.114456	0.204329	0.217845	0.11791	0.0319258	0.566223	0.0697864	0.0697864	0.120227	0.175756	0.102807	0.0697864	0.163155	0.320701
WFH3184_noncancer.ndpi	0	0.0882505	0.0522368	0.0585984	0.117578	0.127513	0.130671	0.0123948	0.563649	0.0829294	0.0829294	0.202579	0.170747	0.375676	0.0829294	0.0225248	0.0116667
WFH3189_noncancer.ndpi	0	0.111966	0.0648061	0.0758112	0.223778	0.23395	0.161541	0.0220559	0.561077	0.0381403	0.0381403	0.0491956	0.0659924	0.0624667	0.0381403	0.282157	0.34281
WFH3210_adeno.ndpi	1	0.353038	0.391269	0.594931	0.159855	0.170932	0.48706	0.23149	0.563105	0.742698	0.742698	0.647252	0.848836	0.565161	0.742698	0.964612	0.95919
WFH3211_adeno.ndpi	1	0.998851	0.999561	0.999821	0.997054	0.997739	0.820202	0.999993	0.641954	0.999983	0.999983	0.999957	0.999652	0.850987	0.999983	0.99994	0.999628
WFH3218_noncancer.ndpi	0	0.0962498	0.0914221	0.111845	0.135949	0.146826	0.119841	0.0245365	0.563743	0.0505458	0.0505458	0.0370392	0.094643	0.0727974	0.0505458	0.117327	0.438643
WFH3227_squamous.ndpi	0	0.208538	0.264474	0.224552	0.172129	0.184667	0.232258	0.0850301	0.565806	0.0650414	0.0650414	0.321947	0.469986	0.291971	0.0650414	0.130072	0.191459
WFH3237_squamous.ndpi	0	0.095716	0.361354	0.0616144	0.170402	0.184648	0.196905	0.0235968	0.564642	0.11181	0.11181	0.147281	0.0428333	0.113485	0.11181	0.0948575	0.12044
WFH3244_noncancer.ndpi	0	0.143489	0.0890782	0.130841	0.17507	0.187868	0.118431	0.0289966	0.564315	0.0117942	0.0117942	0.0112484	0.312103	0.102505	0.0117942	0.20434	0.199054
WFH3245_noncancer.ndpi	0	0.110125	0.129295	0.106264	0.366297	0.371495	0.114161	0.0523655	0.56093	0.0161269	0.0161269	0.025483	0.0585985	0.158627	0.0161269	0.270891	0.198503
WFH3246_noncancer.ndpi	0	0.221106	0.359209	0.376959	0.856196	0.843598	0.714413	0.556201	0.643021	0.432025	0.432025	0.656193	0.351196	0.803113	0.432025	0.137376	0.274531
WFH3248_noncancer.ndpi	0	0.245693	0.105057	0.13324	0.167337	0.181159	0.119062	0.0476459	0.567563	0.131548	0.131548	0.449511	0.233583	0.339839	0.131548	0.283908	0.811262
WFH3252_squamous.ndpi	0	0.219536	0.516899	0.390769	0.233505	0.250364	0.16705	0.191515	0.565974	0.229722	0.229722	0.400216	0.275032	0.160546	0.229722	0.447792	0.442212
WFH3253_noncancer.ndpi	0	0.130211	0.273784	0.189427	0.275836	0.289175	0.146032	0.0427803	0.565568	0.0566008	0.0566008	0.0428794	0.110761	0.0895785	0.0566008	0.0699459	0.0645763
WFH3266_noncancer.ndpi	0	0.250661	0.0684608	0.144445	0.217747	0.233013	0.11448	0.0480676	0.566882	0.0396837	0.0396837	0.0169026	0.0473627	0.138035	0.0396837	0.145722	0.249279
WFH3271_adeno.ndpi	1	0.989286	0.998305	0.99912	0.198665	0.203965	0.810852	0.999141	0.565936	0.999797	0.999797	0.999653	0.998971	0.915633	0.999797	0.999282	0.998566
WFH3272_adeno.ndpi	1	0.801811	0.748577	0.555983	0.168018	0.180403	0.736544	0.71173	0.564668	0.579858	0.579858	0.606366	0.358145	0.273345	0.579858	0.437	0.755824
WFH3280_adeno.ndpi	1	0.22979	0.38755	0.462999	0.168709	0.181407	0.692009	0.812678	0.565805	0.977696	0.977696	0.968235	0.919848	0.721647	0.977696	0.402285	0.319792
WFH3292_noncancer.ndpi	0	0.156853	0.470333	0.219259	0.486393	0.49953	0.183883	0.234178	0.629952	0.652743	0.652743	0.165262	0.930568	0.646369	0.652743	0.653555	0.24504
WFH3313_noncancer.ndpi	0	0.100126	0.121392	0.1743	0.129763	0.1409	0.12008	0.041364	0.564529	0.0928385	0.0928385	0.0711288	0.249731	0.432137	0.0928385	0.0804233	0.121539
WFH3323_noncancer.ndpi	0	0.46565	0.237078	0.286505	0.583234	0.581673	0.20749	0.226234	0.643056	0.136175	0.136175	0.126508	0.230129	0.840484	0.136175	0.176729	0.217165
WFH3334_adeno.ndpi	1	0.610838	0.648337	0.736828	0.152266	0.163857	0.736703	0.668505	0.564457	0.889953	0.889953	0.944626	0.857451	0.315247	0.889953	0.446288	0.625478
WFH3341_noncancer.ndpi	0	0.756446	0.824837	0.54814	0.666912	0.63252	0.417154	0.739599	0.630156	0.237399	0.237399	0.760279	0.28245	0.599446	0.237399	0.376256	0.665115
WFH3354_adeno.ndpi	1	0.884745	0.944049	0.948103	0.254844	0.267473	0.80878	0.959022	0.56647	0.980657	0.980657	0.975528	0.915603	0.326278	0.980657	0.992796	0.56357
WFH3359_noncancer.ndpi	0	0.50458	0.383682	0.421766	0.387607	0.407862	0.558122	0.397499	0.605562	0.719397	0.719397	0.620475	0.675728	0.753239	0.719397	0.542557	0.0867717
WFH3364_noncancer.ndpi	0	0.513207	0.238528	0.474374	0.212751	0.224873	0.118736	0.337491	0.564787	0.687968	0.687968	0.811616	0.818453	0.580701	0.687968	0.491281	0.544813
WFH3366_noncancer.ndpi	0	0.183052	0.162863	0.213107	0.233723	0.245565	0.11866	0.0761285	0.564529	0.242331	0.242331	0.262413	0.12777	0.136091	0.242331	0.172056	0.114127
WFH3370_adeno.ndpi	1	0.953668	0.967664	0.994043	0.220762	0.229193	0.78505	0.994471	0.568516	0.997076	0.997076	0.997234	0.994653	0.898002	0.997076	0.999916	0.997951
WFH3373_noncancer.ndpi	0	0.197599	0.0989764	0.0991919	0.145385	0.156676	0.117624	0.0316574	0.563744	0.0307787	0.0307787	0.0241198	0.0478599	0.210677	0.0307787	0.0492909	0.0482953
WFH3374_noncancer.ndpi	0	0.335186	0.152768	0.308325	0.258662	0.27442	0.120871	0.107249	0.568242	0.228814	0.228814	0.285826	0.851944	0.510955	0.228814	0.1689	0.317971
WFH3384_noncancer.ndpi	0	0.0771366	0.0946901	0.103561	0.135588	0.146151	0.119664	0.0233162	0.563309	0.0250097	0.0250097	0.104846	0.171349	0.124264	0.0250097	0.0215533	0.0406501
WFH3389_squamous.ndpi	0	0.17128	0.317224	0.258123	0.172682	0.185175	0.139672	0.0516255	0.564202	0.072931	0.072931	0.036945	0.17426	0.344573	0.072931	0.0404065	0.0735729
WFH3390_adeno.ndpi	1	0.0675696	0.102489	0.111239	0.173279	0.184445	0.119535	0.0353222	0.562355	0.00893715	0.00893715	0.0223782	0.00786479	0.0179551	0.00893715	0.0316621	0.0417361
WFH3391_adeno.ndpi	1	0.998779	0.999221	0.999258	0.973146	0.977666	0.820202	0.999971	0.62053	0.999855	0.999855	0.999789	0.999035	0.887875	0.999855	0.999267	0.996485
WFH3395_noncancer.ndpi	0	0.159628	0.149151	0.206844	0.252532	0.263896	0.114234	0.0572095	0.563785	0.0220133	0.0220133	0.0446386	0.0437802	0.0373938	0.0220133	0.0398135	0.0107461
WFH3404_squamous.ndpi	0	0.156294	0.135613	0.250785	0.570717	0.566861	0.129516	0.116354	0.575104	0.515528	0.515528	0.444421	0.776705	0.466858	0.515528	0.687109	0.53681
WFH3408_noncancer.ndpi	0	0.107341	0.132843	0.200866	0.280071	0.302185	0.113422	0.0582318	0.583242	0.0659364	0.0659364	0.0541747	0.211817	0.500583	0.0659364	0.14164	0.0531275
WFH3411_noncancer.ndpi	0	0.296876	0.118806	0.203759	0.562431	0.562121	0.113669	0.077298	0.643828	0.326542	0.326542	0.240423	0.196423	0.382725	0.326542	0.0395817	0.0140076
WFH3415_noncancer.ndpi	0	0.409797	0.521416	0.54261	0.683998	0.665425	0.446465	0.505327	0.665247	0.741484	0.741484	0.928017	0.701351	0.88245	0.741484	0.784816	0.546369
WFH3426_adeno.ndpi	1	0.994323	0.997712	0.998835	0.808429	0.795917	0.820094	0.998628	0.578681	0.99922	0.99922	0.9941	0.988065	0.505776	0.99922	0.981407	0.918134
WFH3429_adeno.ndpi	1	0.920193	0.959799	0.97415	0.440829	0.439866	0.809543	0.980951	0.564725	0.99803	0.99803	0.993988	0.986341	0.576545	0.99803	0.980287	0.908479
WFH3436_noncancer.ndpi	0	0.387436	0.625202	0.404794	0.204153	0.218869	0.456305	0.0842921	0.566973	0.19688	0.19688	0.174824	0.2496	0.140136	0.19688	0.240187	0.493216
WFH3437_noncancer.ndpi	0	0.138001	0.109383	0.184182	0.21656	0.229258	0.119894	0.0813509	0.567911	0.0658985	0.0658985	0.0565521	0.547899	0.235554	0.0658985	0.37104	0.403586
WFH3444_noncancer.ndpi	0	0.146553	0.0865075	0.14191	0.409885	0.418025	0.115664	0.0442727	0.584476	0.0502824	0.0502824	0.192434	0.0653614	0.17202	0.0502824	0.056459	0.0313467
WFH3447_adeno.ndpi	1	0.701779	0.775425	0.844368	0.244515	0.260785	0.705467	0.688604	0.570666	0.889236	0.889236	0.877263	0.863868	0.309871	0.889236	0.60584	0.597259
WFH3467_noncancer.ndpi	0	0.410349	0.419117	0.526774	0.365177	0.371723	0.247642	0.137297	0.582782	0.197317	0.197317	0.415683	0.182003	0.667539	0.197317	0.142102	0.192764
WFH3477_noncancer.ndpi	0	0.322069	0.425318	0.402552	0.769448	0.715715	0.49347	0.615873	0.671061	0.143866	0.143866	0.290004	0.145414	0.15774	0.143866	0.29342	0.0922606
WFH3479_noncancer.ndpi	0	0.209338	0.469869	0.254107	0.758581	0.749096	0.168024	0.273883	0.703846	0.292653	0.292653	0.412482	0.510673	0.654154	0.292653	0.0779772	0.171491
WFH3492_adeno.ndpi	1	0.971034	0.998574	0.99478	0.209652	0.217928	0.81653	0.999012	0.566298	0.922561	0.922561	0.980304	0.916324	0.258373	0.922561	0.989087	0.908326
WFH3508_adeno.ndpi	1	0.727923	0.632055	0.561034	0.287664	0.311765	0.556593	0.550606	0.570334	0.862792	0.862792	0.922703	0.928908	0.541553	0.862792	0.168947	0.303102
WFH3509_adeno.ndpi	1	0.633447	0.662272	0.729933	0.26198	0.273228	0.716521	0.533527	0.562952	0.33917	0.33917	0.143223	0.234782	0.128813	0.33917	0.487461	0.511017
WFH3514_noncancer.ndpi	0	0.0878992	0.149557	0.329879	0.615694	0.610288	0.113928	0.104416	0.612949	0.310048	0.310048	0.335492	0.0852659	0.399008	0.310048	0.490041	0.408129

## Sheet: Test Results for Squamous
		MIL Variants vs Whole-slide Training Method									Less data				Less resolution
Filename	is_squamous	MIL (k=1)	MIL (k=3)	MIL (k=5)	EM-MIL-LR	EM-MIL-SVM	CNN-MaxFeat-based RF (k=3)	MIL-RNN (k=3)	Whole-slide Training (GAP)	Whole-slide Training (GMP)	All	Half	Quarter	One-eighth	4x	2x	1x
SHH0002_adeno.ndpi	0	0.00109661	0.000178961	0.000200915	0.000685232	0.00193593	0.0901582	8.30099e-06	0.128032	0.000231052	0.000231052	0.00036451	0.000566501	0.0478495	0.000231052	0.000848053	0.0260984
SHH0007_adeno.ndpi	0	0.00798209	0.00178828	0.0031697	0.0674629	0.114548	0.0908326	0.00577295	0.137827	4.37817e-05	4.37817e-05	0.000196958	0.0022201	0.101374	4.37817e-05	0.00131709	0.0735103
SHH0008_adeno.ndpi	0	0.361722	0.121015	0.193578	0.0940867	0.154418	0.134662	0.152754	0.136207	0.166963	0.166963	0.237544	0.714131	0.387203	0.166963	0.268521	0.400839
SHH0018_adeno.ndpi	0	0.0854079	0.0926073	0.0996497	0.0419123	0.0841402	0.157005	0.0925168	0.146568	0.0395202	0.0395202	0.0268048	0.141008	0.132069	0.0395202	0.0266552	0.0133571
SHH0035_adeno.ndpi	0	0.000446891	0.000143028	0.000195834	0.0012164	0.00350028	0.0891923	7.66651e-06	0.124697	0.000664435	0.000664435	0.000276202	0.000545286	0.0524118	0.000664435	0.000615264	0.00741986
SHH0039_adeno.ndpi	0	0.00158413	0.000350536	0.000226143	0.00772511	0.0197242	0.0891923	6.30694e-05	0.139031	0.00185703	0.00185703	0.00543876	0.0113706	0.102409	0.00185703	0.00204634	0.00362032
SHH0060_adeno.ndpi	0	7.1467e-05	4.29988e-05	6.03489e-06	0.000212015	0.00103841	0.0891923	4.04639e-07	0.132079	0.000126885	0.000126885	9.71197e-05	0.000495101	0.0426074	0.000126885	0.00143106	0.00326016
SHH0062_adeno.ndpi	0	0.000220879	0.000179474	0.000176878	0.00019695	0.00110809	0.0891923	6.19923e-06	0.134569	0.000695208	0.000695208	8.08171e-05	0.000285936	0.0503429	0.000695208	0.000144131	0.00100777
SHH0064_adeno.ndpi	0	0.00318975	0.000827427	0.000362208	0.00622937	0.0175362	0.0960324	4.71648e-05	0.123121	0.0154439	0.0154439	0.000863624	0.00525547	0.039521	0.0154439	0.00608286	0.00361801
SHH0066_adeno.ndpi	0	0.0173616	0.00271078	0.00319925	0.0130591	0.038434	0.0901582	8.85008e-05	0.128118	0.00619646	0.00619646	0.0105547	0.00696977	0.0295656	0.00619646	0.0616923	0.0927292
SHH0072_adeno.ndpi	0	0.333527	0.559785	0.0293157	0.431871	0.467597	0.282222	0.326388	0.130929	0.152055	0.152055	0.109032	0.649371	0.184817	0.152055	0.15898	0.618811
SHH0074_adeno.ndpi	0	0.379044	0.139791	0.311156	0.307823	0.378942	0.121161	0.153942	0.133533	0.0797497	0.0797497	0.0426807	0.0820469	0.221523	0.0797497	0.2036	0.156413
SHH0086_adeno.ndpi	0	0.00141476	0.000755524	0.000107616	0.000443742	0.00124257	0.0891923	4.26273e-05	0.129779	0.00170499	0.00170499	0.000354044	0.00187094	0.238184	0.00170499	0.0136521	0.00657758
SHH0088_adeno.ndpi	0	0.0298396	0.00352749	0.00124928	0.171087	0.375133	0.0971418	0.000522764	0.128461	0.00159724	0.00159724	0.000720741	0.00380296	0.128487	0.00159724	0.160135	0.331598
SHH0092_adeno.ndpi	0	0.00418063	0.0015294	0.000461687	0.112207	0.157432	0.0891923	0.000601596	0.138198	0.00861558	0.00861558	0.00434973	0.0137412	0.123193	0.00861558	0.0142475	0.0587
SHH0093_adeno.ndpi	0	0.0435929	0.00870189	0.00408574	0.12029	0.240126	0.0893054	0.000860575	0.130819	0.00482175	0.00482175	0.00785373	0.00916013	0.269891	0.00482175	0.0189769	0.0430598
SHH0104_adeno.ndpi	0	0.0068507	0.00435432	0.00244342	0.0195214	0.0465318	0.0891923	0.000724092	0.131963	0.000392906	0.000392906	0.000351262	0.00038443	0.0879093	0.000392906	0.000913485	0.0148255
SHH0105_adeno.ndpi	0	0.00729012	0.015059	0.00464122	0.0443777	0.0870263	0.0891804	0.00224465	0.13967	0.00267722	0.00267722	0.00100559	0.00103135	0.0651748	0.00267722	0.000735224	0.000103356
SHH0116_adeno.ndpi	0	0.237619	0.0547377	0.492992	0.230564	0.266434	0.114091	0.0108404	0.138755	0.0714116	0.0714116	0.0696155	0.0465552	0.0859536	0.0714116	0.0916607	0.0151536
SHH0121_squamous.ndpi	0	0.398033	0.5548	0.894086	0.229139	0.244518	0.715361	0.938354	0.141461	0.94098	0.94098	0.9154	0.729059	0.193351	0.94098	0.786039	0.815072
SHH0122_squamous.ndpi	0	0.547658	0.488197	0.0528887	0.188359	0.257807	0.195109	0.660833	0.142707	0.568603	0.568603	0.4827	0.621125	0.360507	0.568603	0.537311	0.794777
SHH0130_adeno.ndpi	0	0.000450613	0.000524989	0.0001624	0.0597016	0.163801	0.0891923	0.000112538	0.113408	0.00108761	0.00108761	0.000331805	0.00746754	0.460402	0.00108761	0.0651189	0.568886
SHH0151_adeno.ndpi	0	0.00316894	0.00276471	0.000783718	0.0292482	0.0636739	0.0891923	0.000360504	0.134959	0.000449226	0.000449226	8.22484e-05	0.00130242	0.123255	0.000449226	0.00155734	0.0605795
SHH0157_adeno.ndpi	0	0.00667923	0.00198248	0.00121826	0.0819398	0.11755	0.0891923	0.000533201	0.144044	0.000902363	0.000902363	0.0030797	0.00241409	0.0647021	0.000902363	0.00125327	0.0015338
SHH0165_adeno.ndpi	0	0.0921023	0.0649324	0.0918066	0.210277	0.156213	0.200488	0.0529169	0.143659	0.0456497	0.0456497	0.295895	0.351712	0.211336	0.0456497	0.759769	0.421179
SHH0173_adeno.ndpi	0	0.00422179	0.000187005	0.000101816	0.0358841	0.0777217	0.0891923	2.86006e-05	0.134766	0.000303148	0.000303148	5.24735e-05	0.000111831	0.0576108	0.000303148	0.00817826	0.00240907
SHH0211_squamous.ndpi	0	0.724511	0.391573	0.482271	0.374995	0.446064	0.313057	0.685074	0.130124	0.440766	0.440766	0.256701	0.367273	0.372331	0.440766	0.243795	0.486003
SHH0218_squamous.ndpi	0	0.64892	0.411944	0.636394	0.187774	0.200596	0.133157	0.565051	0.137771	0.639634	0.639634	0.570694	0.207857	0.374611	0.639634	0.242228	0.143493
SHH0223_squamous.ndpi	0	0.114873	0.0136778	0.0203554	0.293957	0.434214	0.106441	0.431479	0.131275	0.793649	0.793649	0.317244	0.570094	0.311478	0.793649	0.656769	0.866068
SHH0224_squamous.ndpi	0	0.124977	0.0431015	0.0156653	0.308911	0.485815	0.116609	0.0566995	0.123924	0.928761	0.928761	0.992193	0.746196	0.577516	0.928761	0.716929	0.862691
SHH0230_adeno.ndpi	0	0.0140964	0.0177608	0.00244179	0.106043	0.152719	0.090939	0.0119212	0.140593	0.0515584	0.0515584	0.0197222	0.0618937	0.200685	0.0515584	0.00116626	0.00411278
SHH0234_adeno.ndpi	0	0.485567	0.412647	0.308165	0.470533	0.722188	0.384097	0.813659	0.124394	0.823348	0.823348	0.622713	0.943079	0.374756	0.823348	0.954339	0.88443
SHH0258_adeno.ndpi	0	0.00164761	0.00505057	0.00138985	0.0139173	0.0370496	0.0898527	0.000325782	0.130474	0.0469024	0.0469024	0.0143217	0.0085171	0.0357483	0.0469024	0.0332094	0.213042
SHH0262_adeno.ndpi	0	0.687543	0.737643	0.735839	0.209492	0.276501	0.104598	0.216623	0.14253	0.0294404	0.0294404	0.162118	0.107581	0.103754	0.0294404	0.081858	0.187144
SHH0268_squamous.ndpi	0	0.514458	0.952779	0.98129	0.879197	0.785191	0.791071	0.965984	0.137641	0.984471	0.984471	0.995161	0.940343	0.312362	0.984471	0.892339	0.710922
SHH0286_adeno.ndpi	0	0.000750631	0.00179069	0.000843602	0.039861	0.0808648	0.0908234	0.000184086	0.138818	0.00546879	0.00546879	0.00230183	0.0154018	0.0563005	0.00546879	6.75007e-05	0.0247736
SHH0305_adeno.ndpi	0	0.0636091	0.0384242	0.04365	0.11589	0.282358	0.138153	0.0566148	0.119591	0.011618	0.011618	0.011201	0.00248481	0.219153	0.011618	0.232976	0.276472
SHH0306_adeno.ndpi	0	0.0469845	0.836235	0.117174	0.0470629	0.133962	0.137487	0.159576	0.117944	0.00985601	0.00985601	0.00400839	0.00194795	0.189104	0.00985601	0.0973843	0.0683901
SHH0307_adeno.ndpi	0	0.196973	0.233683	0.245279	0.386397	0.567439	0.15367	0.196094	0.130484	0.0918875	0.0918875	0.056924	0.0891277	0.206951	0.0918875	0.185197	0.554068
SHH0321_adeno.ndpi	0	0.000541829	6.3213e-05	1.6021e-05	0.0212599	0.0650498	0.0891923	6.46696e-07	0.140831	9.18384e-05	9.18384e-05	0.000170449	0.000203962	0.201269	9.18384e-05	0.00119211	0.00154991
SHH0322_squamous.ndpi	0	0.144928	0.062467	0.115086	0.0955	0.109602	0.148893	0.0625659	0.139536	0.16721	0.16721	0.143058	0.312682	0.339688	0.16721	0.210695	0.128295
SHH0324_squamous.ndpi	0	0.250062	0.964445	0.994507	0.156704	0.0844855	0.746516	0.998709	0.145226	0.98906	0.98906	0.983195	0.864989	0.235524	0.98906	0.977296	0.948086
SHH0325_squamous.ndpi	0	0.712931	0.906896	0.925398	0.120193	0.11456	0.581412	0.993867	0.139023	0.985919	0.985919	0.862961	0.83661	0.385669	0.985919	0.95931	0.861308
SHH0326_adeno.ndpi	0	0.00061895	0.00013738	3.07864e-05	0.000517644	0.00184824	0.0891923	4.6901e-06	0.121467	0.000389114	0.000389114	3.61925e-05	0.000245663	0.0245178	0.000389114	0.000241488	0.00136286
SHH0334_adeno.ndpi	0	0.792567	0.74735	0.567964	0.97927	0.966038	0.299941	0.748982	0.133051	0.697565	0.697565	0.729786	0.544262	0.125108	0.697565	0.0977314	0.256771
SHH0343_adeno.ndpi	0	0.00131469	7.36718e-05	6.83145e-05	0.0325184	0.0753037	0.0891842	1.80849e-05	0.139031	0.000152959	0.000152959	0.000337004	0.000429524	0.0383377	0.000152959	0.00030226	0.00439852
SHH0358_adeno.ndpi	0	0.222915	0.000356818	0.000497667	0.0405658	0.0829109	0.107033	0.00167718	0.127587	0.000436943	0.000436943	0.000286358	0.00841045	0.0275478	0.000436943	0.000107157	2.06551e-05
SHH0360_adeno.ndpi	0	0.0676444	0.0348786	0.0716863	0.0661762	0.101354	0.219529	0.0339225	0.135363	0.11299	0.11299	0.188753	0.107471	0.136568	0.11299	0.0402293	0.0337395
SHH0361_adeno.ndpi	0	0.260437	0.0495366	0.0139097	0.108038	0.17811	0.14873	0.0868097	0.138802	0.00613923	0.00613923	0.00498413	0.0473436	0.295702	0.00613923	0.0270788	0.0480648
SHH0365_adeno.ndpi	0	0.00518379	0.00248254	0.00090219	0.118787	0.237198	0.0978609	0.00116328	0.142718	0.0044801	0.0044801	0.00859805	0.00860888	0.228314	0.0044801	0.0125406	0.0241301
SHH0372_adeno.ndpi	0	0.197627	0.144875	0.0908808	0.0934699	0.129169	0.203896	0.155659	0.146369	0.0977023	0.0977023	0.07074	0.239028	0.591024	0.0977023	0.625389	0.479842
SHH0374_squamous.ndpi	0	0.644514	0.569897	0.785294	0.252809	0.442378	0.794892	0.937054	0.12722	0.984227	0.984227	0.583146	0.204992	0.101142	0.984227	0.636745	0.89989
SHH0384_adeno.ndpi	0	0.142134	0.15841	0.0891624	0.130213	0.193614	0.119797	0.223405	0.137948	0.0110748	0.0110748	0.00539768	0.0240092	0.200784	0.0110748	0.0565338	0.18071
SHH0391_adeno.ndpi	0	0.350413	0.111857	0.114632	0.441897	0.588464	0.695937	0.368845	0.135354	0.972286	0.972286	0.459152	0.126492	0.106033	0.972286	0.257829	0.504049
SHH0401_adeno.ndpi	0	0.181927	0.132653	0.0785434	0.0547272	0.0881125	0.195988	0.0477695	0.128237	0.0199514	0.0199514	0.00925309	0.00929812	0.0463214	0.0199514	0.0186779	0.0179701
SHH0407_adeno.ndpi	0	0.276234	0.226467	0.268945	0.108543	0.172078	0.147044	0.200622	0.125352	0.0712891	0.0712891	0.0456448	0.168116	0.148523	0.0712891	0.0622943	0.0715887
SHH0416_adeno.ndpi	0	0.17776	0.0134537	0.0263399	0.053109	0.0937363	0.148167	0.0232683	0.11919	0.0503903	0.0503903	0.024118	0.0450495	0.0718291	0.0503903	0.00537214	0.00129944
SHH0437_adeno.ndpi	0	0.00330274	0.000374268	0.000298006	0.0524359	0.0955078	0.0891036	9.87617e-05	0.138161	0.00411234	0.00411234	0.00683487	0.00078488	0.109477	0.00411234	0.000138034	0.000466344
SHH0440_adeno.ndpi	0	0.0012566	5.53028e-05	6.08457e-05	0.0378244	0.0803155	0.0906787	1.03182e-05	0.137341	0.000214438	0.000214438	7.32944e-05	2.06784e-05	0.0588801	0.000214438	0.000245929	0.000529556
SHH0453_adeno.ndpi	0	0.806475	0.407518	0.581279	0.954859	0.791615	0.65699	0.919703	0.123802	0.246986	0.246986	0.585265	0.486259	0.314932	0.246986	0.528099	0.502789
SHH0459_adeno.ndpi	0	0.00281018	0.000314939	0.000182731	0.00169127	0.00884608	0.0891923	3.10253e-05	0.135533	0.000133103	0.000133103	0.000111127	0.000103026	0.0271278	0.000133103	0.0015282	0.00525744
SHH0462_adeno.ndpi	0	0.000430193	8.34434e-05	5.74598e-05	0.0492262	0.086458	0.0891923	7.73715e-05	0.141485	0.000526767	0.000526767	0.000140505	0.00200205	0.049504	0.000526767	0.00328371	0.00259037
SHH0465_adeno.ndpi	0	0.0860958	0.0767779	0.0284228	0.283698	0.415643	0.101474	0.0425153	0.129733	0.0592663	0.0592663	0.037187	0.00461066	0.120154	0.0592663	0.113949	0.240304
SHH0469_squamous.ndpi	0	0.903286	0.482076	0.80763	0.182686	0.265352	0.692793	0.774674	0.132401	0.924166	0.924166	0.81539	0.501988	0.166749	0.924166	0.535757	0.920695
SHH0481_adeno.ndpi	0	7.19683e-05	3.26229e-05	1.13515e-05	2.70123e-05	0.000139958	0.0891923	3.60169e-07	0.120099	0.000215952	0.000215952	3.13465e-05	5.1273e-05	0.0273472	0.000215952	7.33205e-05	0.000943453
SHH0482_adeno.ndpi	0	0.00766075	0.00515677	0.00209661	0.050176	0.0955783	0.0891923	0.000441969	0.129624	0.00210502	0.00210502	0.000134867	0.00201891	0.0980984	0.00210502	0.000165039	0.00605506
SHH0484_adeno.ndpi	0	0.00847963	0.00221262	0.000798692	0.0387749	0.100213	0.0891923	0.000537643	0.132648	0.00297532	0.00297532	0.00523648	0.00975069	0.119376	0.00297532	0.00619155	0.0720012
SHH0492_adeno.ndpi	0	0.198471	0.0972539	0.10336	0.111414	0.17185	0.13473	0.06713	0.129826	0.168339	0.168339	0.0250388	0.126914	0.284352	0.168339	0.209538	0.119776
SHH0510_adeno.ndpi	0	0.110071	0.0491194	0.0275615	0.142659	0.176309	0.0903133	0.0170165	0.142088	0.00395369	0.00395369	0.00530256	0.0369243	0.174631	0.00395369	0.0965826	0.217296
SHH0514_adeno.ndpi	0	0.119926	0.0725902	0.0651614	0.0914844	0.162365	0.103269	0.0110164	0.12997	0.0129015	0.0129015	0.00531015	0.00664066	0.126111	0.0129015	0.00446334	0.0151461
SHH0528_adeno.ndpi	0	0.00227096	0.000113875	0.000218724	0.0030697	0.0123385	0.0891923	9.61233e-06	0.137946	0.000510735	0.000510735	0.000247327	0.000580029	0.0916123	0.000510735	0.000541766	0.000179788
SHH0532_adeno.ndpi	0	0.000563549	0.00149553	0.00070724	0.0684598	0.108421	0.0891923	0.000543895	0.136679	0.00144307	0.00144307	0.00170504	0.000742033	0.0461233	0.00144307	0.000350096	0.0213583
SHH0545_adeno.ndpi	0	0.00720973	0.014038	0.00614741	0.0792409	0.131435	0.0923292	0.00656921	0.133108	0.00319628	0.00319628	0.00244675	0.00135801	0.14724	0.00319628	0.00328115	0.0355682
SHH0552_adeno.ndpi	0	0.00237679	0.00033151	0.00017851	0.00264971	0.0078277	0.0891923	1.48791e-05	0.132822	0.00020406	0.00020406	9.28611e-05	0.000603499	0.134277	0.00020406	0.000139797	0.00046118
SHH0577_squamous.ndpi	0	0.0502133	0.0636775	0.0387659	0.0777284	0.128107	0.168414	0.0875807	0.126258	0.37266	0.37266	0.0281268	0.00537341	0.076363	0.37266	0.0220813	0.148507
SHH0599_adeno.ndpi	0	0.365007	0.195233	0.280921	0.193786	0.241528	0.298369	0.227144	0.137377	0.0310009	0.0310009	0.0226762	0.301472	0.643561	0.0310009	0.026005	0.241719
SHH0600_adeno.ndpi	0	0.0290301	0.0727467	0.0708291	0.274455	0.415233	0.172929	0.05393	0.135029	0.0465969	0.0465969	0.0720988	0.244667	0.409737	0.0465969	0.374741	0.813255
SHH0606_adeno.ndpi	0	0.268963	0.0921242	0.127189	0.26072	0.248052	0.185557	0.605379	0.13818	0.507647	0.507647	0.279151	0.723414	0.205348	0.507647	0.466934	0.530259
SHH0618_squamous.ndpi	0	0.791246	0.626108	0.744853	0.909555	0.955632	0.795704	0.983418	0.121903	0.999659	0.999659	0.995274	0.861141	0.0663774	0.999659	0.999301	0.987435
SHH0625_adeno.ndpi	0	0.412958	0.0405072	0.0781273	0.340883	0.352086	0.179092	0.414394	0.132932	0.00233459	0.00233459	0.00732134	0.0142232	0.0501947	0.00233459	0.106412	0.534899
SHH0626_adeno.ndpi	0	0.423152	0.134334	0.273906	0.495713	0.681973	0.205227	0.188433	0.128645	0.00528773	0.00528773	0.0840897	0.0170085	0.068794	0.00528773	0.099078	0.126688
SHH0627_adeno.ndpi	0	0.368496	0.44408	0.527375	0.551066	0.742087	0.201212	0.408914	0.133883	0.024419	0.024419	0.0660449	0.0139895	0.151907	0.024419	0.0431154	0.399571
SHH0630_squamous.ndpi	0	0.727929	0.0725171	0.428887	0.253045	0.3325	0.268553	0.591693	0.130051	0.0992005	0.0992005	0.487534	0.72201	0.197014	0.0992005	0.126205	0.089489
SHH0642_adeno.ndpi	0	0.0794151	0.0299885	0.0544692	0.133658	0.0880506	0.105687	0.055853	0.141666	0.0152004	0.0152004	0.00376118	0.113711	0.129502	0.0152004	0.0136943	0.0621352
SHH0645_adeno.ndpi	0	0.171508	0.0183626	0.0234956	0.637246	0.365696	0.123886	0.0130895	0.13515	0.0054033	0.0054033	0.00324218	0.047315	0.328087	0.0054033	0.363034	0.342723
SHH0647_adeno.ndpi	0	0.194264	0.222545	0.0432767	0.202932	0.279258	0.0978516	0.0677944	0.131908	0.0198707	0.0198707	0.0339028	0.140753	0.665752	0.0198707	0.230792	0.2454
SHH0648_adeno.ndpi	0	0.220162	0.164946	0.0897188	0.317128	0.421265	0.749406	0.117053	0.134264	0.0801975	0.0801975	0.0259295	0.0354977	0.596345	0.0801975	0.283695	0.662484
SHH0653_adeno.ndpi	0	0.437458	0.0144011	0.0713781	0.0849961	0.127232	0.0902502	0.0230203	0.13943	0.195307	0.195307	0.0470515	0.117527	0.226304	0.195307	0.178043	0.0590345
SHH0665_adeno.ndpi	0	0.00082729	0.000137152	0.000350149	0.000417878	0.00385476	0.0891923	1.03323e-05	0.127725	2.02617e-05	2.02617e-05	9.52307e-06	9.00844e-05	0.0214845	2.02617e-05	0.000269524	0.000795902
SHH0669_adeno.ndpi	0	0.00898644	0.00534519	0.00106403	0.0324681	0.0759704	0.0891923	0.00192901	0.133134	0.000314309	0.000314309	0.000229495	0.00702906	0.0444197	0.000314309	0.00126534	0.00361439
SHH0672_adeno.ndpi	0	0.0116837	0.000675808	0.00162294	0.00875257	0.0293104	0.0895097	9.1345e-05	0.131367	0.000486328	0.000486328	0.00389697	0.0400548	0.0447469	0.000486328	0.00473726	0.00837562
SHH0676_squamous.ndpi	0	0.912729	0.889581	0.919723	0.247111	0.353292	0.800671	0.994393	0.132966	0.999663	0.999663	0.999845	0.970569	0.112687	0.999663	0.998659	0.979028
SHH0683_adeno.ndpi	0	0.01454	0.00174788	0.00415267	0.0492837	0.120453	0.0999734	0.000756084	0.139312	0.00159381	0.00159381	0.00440095	0.0137222	0.0731478	0.00159381	0.00134217	0.00691227
SHH0691_adeno.ndpi	0	0.0699734	0.0261012	0.63673	0.129327	0.11361	0.117793	0.0180397	0.146717	0.127041	0.127041	0.341755	0.263115	0.109394	0.127041	0.0537522	0.0533489
SHH0692_adeno.ndpi	0	0.168181	0.226999	0.632522	0.184604	0.166221	0.264612	0.247198	0.144928	0.0462852	0.0462852	0.0561401	0.247847	0.486225	0.0462852	0.438324	0.491779
SHH0704_adeno.ndpi	0	0.0709502	0.0660439	0.0407258	0.0726544	0.11058	0.170097	0.0351459	0.140726	0.0406173	0.0406173	0.0410886	0.110519	0.198778	0.0406173	0.0167126	0.0404674
SHH0708_adeno.ndpi	0	0.0812926	0.0225017	0.0324827	0.0696988	0.10373	0.186564	0.0326229	0.136559	0.0133359	0.0133359	0.0227746	0.0360331	0.0428611	0.0133359	0.0147864	0.0400407
SHH0710_adeno.ndpi	0	0.049819	0.0226079	0.0259143	0.0797799	0.10876	0.132496	0.0459957	0.138897	0.0349927	0.0349927	0.0140374	0.0693141	0.0715576	0.0349927	0.0315131	0.034726
SHH0721_adeno.ndpi	0	0.215161	0.0683463	0.0608698	0.105314	0.117576	0.103816	0.0629003	0.13853	0.00401853	0.00401853	0.0052645	0.00436169	0.176051	0.00401853	0.0113538	0.0400232
SHH0723_adeno.ndpi	0	0.0590464	0.040959	0.0539713	0.0930014	0.100109	0.143679	0.0357708	0.136908	0.0667676	0.0667676	0.0553163	0.0578023	0.121481	0.0667676	0.00685783	0.0258044
SHH0740_adeno.ndpi	0	0.000273	0.000340044	3.86383e-05	0.00766886	0.0253736	0.0891923	4.94434e-06	0.131096	0.000231705	0.000231705	5.19393e-05	0.00053889	0.18613	0.000231705	0.00122641	0.00347309
SHH0743_adeno.ndpi	0	0.0511605	0.0063082	0.00935737	0.0761507	0.105731	0.0946345	0.00506833	0.141543	0.00536659	0.00536659	0.00885485	0.00778119	0.0415789	0.00536659	0.00311167	0.00120039
SHH0744_adeno.ndpi	0	0.0527841	0.0344746	0.0419587	0.0685546	0.104634	0.148616	0.0534169	0.135701	0.0820381	0.0820381	0.0922859	0.0860322	0.136812	0.0820381	0.0969393	0.0655606
SHH0754_adeno.ndpi	0	0.0739751	0.0478938	0.0471833	0.110413	0.095524	0.164445	0.0326574	0.137817	0.0281754	0.0281754	0.0213864	0.0310656	0.171669	0.0281754	0.0342616	0.0169447
SHH0758_adeno.ndpi	0	0.204542	0.152655	0.0400543	0.0625601	0.101729	0.143015	0.162547	0.127116	0.0601794	0.0601794	0.107798	0.0730219	0.226509	0.0601794	0.0572302	0.0368973
SHH0760_adeno.ndpi	0	0.00896752	0.0032504	0.000354166	0.00987455	0.024674	0.0891923	0.000201197	0.129099	0.000975746	0.000975746	0.00039045	0.00827625	0.0877522	0.000975746	0.000808854	0.000665942
SHH0762_adeno.ndpi	0	0.0184842	0.000948171	0.00206014	0.0396832	0.0806875	0.0891923	0.00307242	0.130308	0.00899043	0.00899043	0.00451451	0.00515969	0.0284575	0.00899043	0.0234176	0.00666191
SHH0782_adeno.ndpi	0	0.000833302	8.60731e-05	0.00014403	0.00192927	0.00555125	0.0891923	3.58772e-06	0.126803	0.000257611	0.000257611	0.000163168	0.00039388	0.036182	0.000257611	0.000582174	0.00130875
SHH0784_squamous.ndpi	0	0.0385245	0.0193054	0.0349716	0.101385	0.0852139	0.115401	0.0191881	0.144106	0.128047	0.128047	0.0566004	0.2013	0.115093	0.128047	0.0213947	0.00787941
SHH0788_squamous.ndpi	0	0.455259	0.855618	0.973674	0.143027	0.167039	0.772742	0.987608	0.141596	0.977781	0.977781	0.953436	0.596493	0.226861	0.977781	0.919256	0.558095
SHH0799_squamous.ndpi	0	0.132392	0.896241	0.904726	0.338991	0.241263	0.794056	0.997318	0.139639	0.928782	0.928782	0.909576	0.637534	0.167855	0.928782	0.21085	0.247855
SHH0828_adeno.ndpi	0	0.0189239	0.0356962	0.00599281	0.0247833	0.059298	0.0891923	0.00246631	0.136857	0.00388876	0.00388876	0.00104087	0.00250931	0.0343693	0.00388876	0.025019	0.279842
SHH0831_adeno.ndpi	0	0.00879728	0.00779364	0.00503364	0.016117	0.0383994	0.089814	0.00144229	0.131154	0.00968457	0.00968457	0.0214797	0.00855717	0.0583813	0.00968457	0.00881134	0.0386013
SHH0832_adeno.ndpi	0	0.0977335	0.00941359	0.0193599	0.0920508	0.128451	0.0891923	0.00717582	0.135973	0.00265964	0.00265964	0.00278505	0.0101342	0.0847908	0.00265964	0.00592424	0.0746407
SHH0841_adeno.ndpi	0	0.110727	0.0777959	0.109634	0.155653	0.142027	0.25123	0.209911	0.144441	0.196131	0.196131	0.208415	0.151066	0.286111	0.196131	0.165563	0.543617
SHH0847_adeno.ndpi	0	0.0186828	0.0106899	0.00481334	0.140421	0.278898	0.0975135	0.00284389	0.132217	0.207124	0.207124	0.00470394	0.00119376	0.0795066	0.207124	0.0105834	0.0098916
SHH0850_adeno.ndpi	0	0.140136	0.090741	0.169177	0.174595	0.172733	0.148988	0.125323	0.140403	0.15123	0.15123	0.077509	0.335526	0.453322	0.15123	0.131284	0.158044
SHH0852_adeno.ndpi	0	0.140476	0.0165043	0.0188379	0.124417	0.132879	0.0894622	0.00611372	0.142636	0.160927	0.160927	0.108584	0.067685	0.209568	0.160927	0.074102	0.55573
SHH0853_adeno.ndpi	0	0.0537028	0.0662495	0.0514515	0.208442	0.266201	0.0932582	0.00542602	0.139548	0.0185162	0.0185162	0.0152445	0.0725867	0.593872	0.0185162	0.181367	0.343021
SHH0855_adeno.ndpi	0	0.133263	0.125514	0.0469141	0.170388	0.197118	0.122799	0.0849688	0.137337	0.115148	0.115148	0.0906313	0.129662	0.389701	0.115148	0.771955	0.35967
SHH0862_adeno.ndpi	0	0.0239574	0.00337844	0.0034038	0.111827	0.25529	0.0891923	0.00226848	0.118213	0.00856056	0.00856056	0.000608127	0.00845801	0.173634	0.00856056	0.279329	0.170833
SHH0864_adeno.ndpi	0	0.0371367	0.0335684	0.0320521	0.0468736	0.0994656	0.0891739	0.00766041	0.119704	0.00357242	0.00357242	0.00292169	0.00775029	0.0325099	0.00357242	0.0278727	0.189022
SHH0872_adeno.ndpi	0	0.00051574	0.000673956	0.000267774	0.0223422	0.0522467	0.0891923	0.00058162	0.120212	5.3893e-05	5.3893e-05	0.000228577	0.000124996	0.148445	5.3893e-05	7.40629e-05	0.00209895
SHH0878_adeno.ndpi	0	0.0125868	0.00160717	0.00238481	0.18141	0.272019	0.0891848	0.000448792	0.125255	0.0140351	0.0140351	0.00397822	0.0203282	0.276327	0.0140351	0.0556115	0.0121218
SHH0883_adeno.ndpi	0	6.46822e-05	3.69274e-05	4.50922e-06	2.7522e-06	5.39907e-05	0.0891923	6.21926e-07	0.122423	0.000117084	0.000117084	7.47864e-05	2.7984e-05	0.0346079	0.000117084	4.98396e-05	0.00198173
SHH0885_adeno.ndpi	0	0.00585997	0.000281829	0.000240136	0.00224932	0.00737811	0.0891923	4.85941e-05	0.133121	0.000135593	0.000135593	7.78443e-05	3.60401e-05	0.0365247	0.000135593	7.93621e-05	0.000153705
SHH0888_adeno.ndpi	0	0.161014	0.060174	0.0224012	0.0755133	0.116104	0.147995	0.046224	0.132008	0.0468223	0.0468223	0.028678	0.044988	0.17134	0.0468223	0.0778204	0.0375664
SHH0889_adeno.ndpi	0	0.0715774	0.0271118	0.0125791	0.0927744	0.139935	0.0892082	0.0116999	0.128076	0.0145264	0.0145264	0.0143059	0.0520139	0.174932	0.0145264	0.0138301	0.0122925
SHH0899_adeno.ndpi	0	0.00120093	0.000570989	0.00020471	0.0266801	0.0586615	0.0908835	5.17327e-05	0.133375	0.00290357	0.00290357	0.000585599	0.00215474	0.385673	0.00290357	0.0331768	0.0272721
SHH0900_adeno.ndpi	0	0.0689837	0.0767982	0.0741737	0.0643492	0.107395	0.109355	0.0605343	0.130761	0.103765	0.103765	0.00679886	0.0434557	0.315348	0.103765	0.328803	0.146195
SHH0922_squamous.ndpi	0	0.576834	0.113804	0.79656	0.100281	0.118682	0.214803	0.116012	0.138495	0.892617	0.892617	0.376777	0.145523	0.213776	0.892617	0.581153	0.48258
SHH0937_adeno.ndpi	0	0.00900098	0.00205124	0.00158875	0.0105833	0.0292891	0.0891923	0.000166669	0.138256	2.25425e-05	2.25425e-05	5.54729e-05	5.52392e-06	0.0513013	2.25425e-05	0.000186041	0.0027001
SHH0953_adeno.ndpi	0	0.0019083	0.000199118	0.000428739	0.0500263	0.0941958	0.0891923	0.000155383	0.13017	0.000355403	0.000355403	0.000523366	0.000748971	0.0410885	0.000355403	2.85999e-05	4.08619e-05
SHH0956_adeno.ndpi	0	0.143098	0.0399604	0.101537	0.0899967	0.11313	0.119618	0.067852	0.144111	0.0580301	0.0580301	0.0766902	0.0932607	0.0748326	0.0580301	0.013144	0.0198391
SHH0958_adeno.ndpi	0	0.137602	0.0342173	0.0585108	0.0687266	0.108819	0.126202	0.0507014	0.135487	0.0282624	0.0282624	0.0351207	0.0339612	0.0677701	0.0282624	0.0353021	0.0302347
SHH0960_adeno.ndpi	0	0.000568263	0.00176903	0.000421837	0.0393059	0.0833433	0.0891923	0.000100886	0.129699	7.48928e-06	7.48928e-06	2.68454e-06	1.14691e-05	0.0106816	7.48928e-06	3.98018e-05	0.0177403
SHH0963_adeno.ndpi	0	0.000660516	0.000709856	0.000303133	3.70257e-05	0.000330831	0.0891923	2.60526e-05	0.129256	4.97175e-06	4.97175e-06	3.65708e-06	4.8707e-06	0.0307886	4.97175e-06	1.48605e-05	6.61441e-05
SHH0967_adeno.ndpi	0	0.231964	0.105376	0.10321	0.122073	0.142287	0.206939	0.126829	0.145551	0.169675	0.169675	0.0333348	0.179218	0.156927	0.169675	0.129674	0.460393
SHH0987_adeno.ndpi	0	0.0131149	0.00328951	0.00244205	0.065152	0.100252	0.0891923	0.00756447	0.14065	0.000132625	0.000132625	0.00153664	0.00720914	0.0494748	0.000132625	0.00629721	0.0262518
SHH0994_adeno.ndpi	0	0.114661	0.0376326	0.0227906	0.124707	0.128535	0.0960963	0.0239232	0.139941	0.0936654	0.0936654	0.0627526	0.587345	0.468046	0.0936654	0.0121624	0.0238659
SHH1006_adeno.ndpi	0	0.000636748	0.00164504	0.000173071	0.0317126	0.0741429	0.0891923	0.000120347	0.133025	0.00178559	0.00178559	0.000648339	0.000393883	0.0381454	0.00178559	0.00102758	0.00619852
SHH1008_adeno.ndpi	0	0.0744894	0.027768	0.0242209	0.0841226	0.125699	0.148954	0.0736493	0.129528	0.0292519	0.0292519	0.0647138	0.0178967	0.0702077	0.0292519	0.00550536	0.0326391
SHH1009_adeno.ndpi	0	0.07191	0.0102486	0.00952995	0.0538315	0.100626	0.11689	0.019172	0.139209	0.00112942	0.00112942	0.000444739	0.00161567	0.0770763	0.00112942	0.0227133	0.0235678
SHH1016_adeno.ndpi	0	0.000292545	0.000968205	0.000137141	0.000179896	0.000810984	0.0891923	2.27621e-05	0.116335	0.00319223	0.00319223	0.000181841	4.67404e-05	0.0151434	0.00319223	0.000270287	0.00118217
SHH1020_adeno.ndpi	0	0.00256015	0.00266682	0.00134094	0.0488292	0.0811521	0.0890201	0.000303325	0.131896	0.00269569	0.00269569	0.00235539	0.00173828	0.0134842	0.00269569	0.000306486	0.0158346
SHH1023_adeno.ndpi	0	0.000533014	0.00101195	0.000754883	0.0466493	0.0893086	0.0893054	0.000217891	0.141781	0.0013766	0.0013766	0.000450254	0.000352296	0.0712266	0.0013766	0.00755775	0.0483999
SHH1048_adeno.ndpi	0	0.0706081	0.0495674	0.0983317	0.0723078	0.123338	0.168152	0.0741617	0.129812	0.0119172	0.0119172	0.0263832	0.0919542	0.143514	0.0119172	0.0117136	0.0373197
SHH1049_adeno.ndpi	0	0.148505	0.0257401	0.0267064	0.0787295	0.108825	0.0906732	0.0337843	0.141423	0.00396325	0.00396325	0.0064133	0.0170011	0.185225	0.00396325	0.020352	0.071346
SHH1051_adeno.ndpi	0	0.0528575	0.0262425	0.0521662	0.0857553	0.124995	0.0987571	0.0229402	0.141875	0.0118534	0.0118534	0.0119862	0.00272524	0.126584	0.0118534	0.00313752	0.0396019
SHH1059_adeno.ndpi	0	0.108034	0.0538145	0.0649802	0.124491	0.0902323	0.151716	0.0391392	0.141613	0.00834073	0.00834073	0.0102866	0.0169505	0.163954	0.00834073	0.00556166	0.0600939
SHH1073_squamous.ndpi	0	0.19162	0.13535	0.18906	0.162259	0.199121	0.177669	0.223989	0.124485	0.97622	0.97622	0.615713	0.0585179	0.385997	0.97622	0.965891	0.830754
SHH1075_squamous.ndpi	0	0.195681	0.129043	0.170138	0.160328	0.222996	0.686464	0.164332	0.135807	0.992936	0.992936	0.784945	0.849339	0.541581	0.992936	0.417132	0.574928
SHH1078_squamous.ndpi	0	0.9031	0.951026	0.992091	0.583232	0.433543	0.752699	0.977114	0.134815	0.999401	0.999401	0.999248	0.966148	0.393604	0.999401	0.977379	0.983935
SHH1079_squamous.ndpi	0	0.213386	0.828434	0.964063	0.534344	0.42856	0.795149	0.990569	0.132354	0.998779	0.998779	0.997897	0.947916	0.477064	0.998779	0.998769	0.990058
SHH1089_squamous.ndpi	0	0.536144	0.76427	0.814103	0.19109	0.224963	0.625836	0.903229	0.133323	0.941905	0.941905	0.911686	0.925809	0.724206	0.941905	0.747233	0.279927
SHH1094_adeno.ndpi	0	0.196388	0.143587	0.122186	0.0822056	0.125602	0.140865	0.145932	0.135651	0.102404	0.102404	0.00138046	0.00268682	0.173412	0.102404	0.0680095	0.029723
SHH1098_adeno.ndpi	0	0.143652	0.0762989	0.0951818	0.091442	0.0970966	0.14574	0.104046	0.13992	0.00480037	0.00480037	0.000461982	0.000887776	0.0284838	0.00480037	0.0358635	0.00535713
SHH1101_adeno.ndpi	0	0.145224	0.0273046	0.0286548	0.0966933	0.0855057	0.146365	0.0323344	0.141674	0.00955556	0.00955556	0.0132683	0.00347348	0.0400431	0.00955556	0.00997605	0.00746735
SHH1103_adeno.ndpi	0	0.044795	0.0157403	0.0180021	0.0985715	0.0804407	0.116466	0.0174932	0.139197	0.00454723	0.00454723	0.00761049	0.010014	0.0252749	0.00454723	0.00681942	0.0254509
SHH1107_adeno.ndpi	0	0.335706	0.536689	0.579616	0.456729	0.61303	0.314967	0.421762	0.127184	0.363662	0.363662	0.48076	0.333056	0.248287	0.363662	0.531685	0.163678
SHH1108_adeno.ndpi	0	0.0923228	0.0331255	0.0477823	0.169314	0.200546	0.108852	0.100567	0.131832	0.488736	0.488736	0.538461	0.339452	0.321124	0.488736	0.324039	0.544271
SHH1109_adeno.ndpi	0	0.0181871	0.000904164	0.000616981	0.0788776	0.11234	0.0920776	0.00563273	0.133277	0.0944726	0.0944726	0.0380068	0.0251704	0.261908	0.0944726	0.0311482	0.0895625
SHH1117_adeno.ndpi	0	0.00114486	0.000109282	2.5552e-05	0.00168578	0.0115974	0.0891923	1.72049e-06	0.128588	1.06702e-05	1.06702e-05	4.19784e-05	0.000780999	0.0791488	1.06702e-05	0.000307137	0.00133501
SHH1127_adeno.ndpi	0	0.0651362	0.0107339	0.0294832	0.105186	0.0930838	0.152386	0.0299538	0.146264	0.0380844	0.0380844	0.00805518	0.0315487	0.417708	0.0380844	0.177313	0.0615085
SHH1128_adeno.ndpi	0	0.0522851	0.0208242	0.0226428	0.103405	0.0920911	0.121684	0.0333588	0.143515	0.0262184	0.0262184	0.0099629	0.0880377	0.202875	0.0262184	0.030959	0.0787593
SHH1135_adeno.ndpi	0	0.00246208	0.00378735	0.00290272	0.0237954	0.053801	0.0891923	0.000887547	0.133344	0.00150972	0.00150972	0.000738983	0.00917278	0.118342	0.00150972	0.00406818	0.0104536
SHH1147_squamous.ndpi	0	0.765833	0.143535	0.240965	0.371012	0.42499	0.193714	0.146014	0.13756	0.164957	0.164957	0.189255	0.0569707	0.510413	0.164957	0.378879	0.485969
SHH1150_squamous.ndpi	0	0.704025	0.385216	0.498851	0.661947	0.543917	0.532478	0.763697	0.136515	0.311138	0.311138	0.122292	0.672618	0.434032	0.311138	0.187923	0.294644
SHH1159_adeno.ndpi	0	0.00257031	0.000965405	0.000632817	0.0196781	0.0581933	0.0891923	0.000525153	0.13531	1.89304e-05	1.89304e-05	0.000340051	0.000151699	0.0284683	1.89304e-05	0.00126116	0.00376539
SHH1163_adeno.ndpi	0	0.00050081	0.000161111	7.38938e-05	2.70202e-05	0.00024931	0.0987315	2.63201e-06	0.128857	0.00254497	0.00254497	0.000650041	0.000226356	0.00775039	0.00254497	0.000507424	0.000100722
SHH1164_adeno.ndpi	0	0.000649509	7.64999e-05	2.18282e-05	0.000287502	0.00114254	0.0893054	5.20982e-06	0.128465	5.94015e-05	5.94015e-05	0.000282924	4.45369e-05	0.0203457	5.94015e-05	5.33496e-05	0.000416107
SHH1168_adeno.ndpi	0	0.00125856	0.000243508	0.000185921	8.34803e-05	0.000257558	0.0891923	9.55793e-06	0.122733	0.000219527	0.000219527	9.01407e-05	0.000372716	0.0185027	0.000219527	0.0035473	0.0590581
SHH1170_adeno.ndpi	0	0.00378434	0.00182485	0.00130922	0.00739254	0.0262786	0.0891923	0.000530594	0.139586	0.000313649	0.000313649	0.000540995	4.17302e-05	0.0758678	0.000313649	0.0081518	0.0228856
SHH1183_adeno.ndpi	0	0.0218304	0.00104939	0.00116266	0.115834	0.124238	0.0950641	0.000707553	0.142546	0.0109677	0.0109677	0.00863489	0.0285653	0.121672	0.0109677	0.000798161	0.00951513
SHH1191_adeno.ndpi	0	0.00174367	0.00014816	0.000135376	0.000559178	0.00171725	0.0891923	8.57861e-05	0.124911	5.85465e-05	5.85465e-05	0.0001498	0.000129461	0.0465724	5.85465e-05	1.30696e-05	0.000102107
SHH1201_adeno.ndpi	0	0.00314515	0.000592336	0.000160156	0.020973	0.0599173	0.0890917	8.59557e-05	0.138572	0.00244661	0.00244661	0.000219101	0.00395893	0.0733766	0.00244661	0.000311455	0.00175664
SHH1202_adeno.ndpi	0	0.113358	0.0704431	0.0705811	0.0768865	0.108614	0.196007	0.0466318	0.124815	0.0582405	0.0582405	0.0392564	0.0661533	0.238785	0.0582405	0.0264813	0.01766
SHH1207_adeno.ndpi	0	0.210147	0.158196	0.0816602	0.0792354	0.125407	0.18221	0.168921	0.129921	0.023837	0.023837	0.0174605	0.0609045	0.398939	0.023837	0.0889242	0.0344053
SHH1208_adeno.ndpi	0	0.0504828	0.043153	0.0820982	0.0933029	0.119744	0.129272	0.0669155	0.138093	0.0362327	0.0362327	0.131539	0.00441328	0.274532	0.0362327	0.0248716	0.0439006
SHH1213_adeno.ndpi	0	0.0954621	0.0114704	0.0115301	0.148985	0.104654	0.0902698	0.00857988	0.143558	0.000464742	0.000464742	0.000677041	0.0209056	0.171005	0.000464742	0.0108673	0.0202891
SHH1214_adeno.ndpi	0	0.0437035	0.0568492	0.0556254	0.182692	0.437242	0.185791	0.0969771	0.126386	0.0724954	0.0724954	0.0526326	0.00429375	0.274757	0.0724954	0.0992277	0.212487
SHH1217_adeno.ndpi	0	0.010086	0.016734	0.00848124	0.0471957	0.124118	0.109149	0.00578439	0.124356	0.00239376	0.00239376	0.000656658	0.00741789	0.0611125	0.00239376	0.00460445	0.00957019
SHH1219_adeno.ndpi	0	0.00358646	0.00869356	0.00329677	0.0867547	0.232828	0.107569	0.00435134	0.127476	0.000991166	0.000991166	0.00156158	0.00447471	0.0260254	0.000991166	0.0192459	0.0322644
SHH1227_adeno.ndpi	0	0.411249	0.337001	0.28679	0.431121	0.420474	0.509821	0.433942	0.13704	0.492518	0.492518	0.193642	0.258491	0.276649	0.492518	0.258163	0.182576
SHH1230_adeno.ndpi	0	0.104116	0.048073	0.0451268	0.137811	0.218999	0.151743	0.10151	0.134801	0.212152	0.212152	0.452791	0.159402	0.225041	0.212152	0.749686	0.516805
SHH1234_adeno.ndpi	0	0.0329523	0.00113805	0.000858005	0.0617143	0.10682	0.0892052	3.75743e-05	0.141051	0.0450453	0.0450453	0.00226657	0.0796343	0.450349	0.0450453	0.00869502	0.0329897
SHH1244_squamous.ndpi	0	0.389482	0.225639	0.224018	0.364959	0.310638	0.450326	0.6578	0.138083	0.946975	0.946975	0.701466	0.882656	0.42968	0.946975	0.760913	0.188962
SHH1249_adeno.ndpi	0	0.00891127	0.00370672	0.0011055	0.0796874	0.15029	0.0892577	0.00028012	0.133447	0.00472247	0.00472247	0.00109038	0.00650867	0.107969	0.00472247	0.00367451	0.00532138
SHH1258_adeno.ndpi	0	0.0967267	0.10264	0.0318039	0.148902	0.259168	0.0936359	0.00922091	0.131999	0.0039136	0.0039136	0.00567624	0.00827928	0.252187	0.0039136	0.0576435	0.123613
SHH1260_adeno.ndpi	0	0.0831088	0.0305912	0.0242629	0.117623	0.164858	0.119317	0.124854	0.143202	0.0555832	0.0555832	0.00344621	0.00839449	0.228758	0.0555832	0.0216942	0.00899197
SHH1261_adeno.ndpi	0	0.376669	0.0309216	0.0916817	0.170569	0.308226	0.107094	0.146892	0.139932	0.0214067	0.0214067	0.0162923	0.187418	0.280861	0.0214067	0.206556	0.139243
SHH1272_adeno.ndpi	0	0.795188	0.548596	0.393281	0.489212	0.428455	0.474213	0.54123	0.144599	0.0220352	0.0220352	0.0461041	0.00832635	0.215609	0.0220352	0.0549728	0.0389775
SHH1273_adeno.ndpi	0	0.0949917	0.273849	0.150814	0.310406	0.220329	0.222537	0.278783	0.144581	0.127271	0.127271	0.0593824	0.0349852	0.268207	0.127271	0.0496502	0.0208441
SHH1276_adeno.ndpi	0	0.168556	0.0181187	0.0178167	0.341917	0.220867	0.0991299	0.0119073	0.141176	0.024159	0.024159	0.0275709	0.276085	0.328823	0.024159	0.0162741	0.0135706
SHH1278_adeno.ndpi	0	0.0166633	0.00769969	0.00253136	0.218566	0.256798	0.0891923	0.00183381	0.138243	0.00571035	0.00571035	0.00398811	0.0478677	0.282057	0.00571035	0.0258073	0.0140659
SHH1281_adeno.ndpi	0	0.19394	0.00524596	0.00816948	0.157014	0.239067	0.0980051	0.0015943	0.144541	0.0889882	0.0889882	0.0497385	0.105564	0.532376	0.0889882	0.105026	0.418865
SHH1292_adeno.ndpi	0	0.0015693	0.00120353	0.000585305	0.000293352	0.0011272	0.0891923	0.000126765	0.134628	0.00059705	0.00059705	0.000237739	0.000197394	0.0610422	0.00059705	0.0003971	0.000582314
SHH1336_adeno.ndpi	0	0.0174815	0.00254984	0.00435877	0.0434271	0.0884488	0.0891923	0.000658118	0.138378	0.000433217	0.000433217	0.00018786	0.000567267	0.328113	0.000433217	0.000349207	0.0408728
SHH1340_squamous.ndpi	0	0.0820535	0.164	0.111024	0.154942	0.225262	0.175863	0.132792	0.136478	0.299645	0.299645	0.356685	0.579621	0.351092	0.299645	0.427267	0.0435851
SHH1341_squamous.ndpi	0	0.0952288	0.0623669	0.0972579	0.13247	0.110153	0.163274	0.0648589	0.142557	0.119282	0.119282	0.191105	0.245205	0.210428	0.119282	0.135543	0.154181
SHH1345_adeno.ndpi	0	0.000324363	0.000258545	6.97254e-05	0.0546586	0.0903911	0.0891923	0.000149101	0.143676	3.35888e-05	3.35888e-05	0.000503719	0.00114436	0.0722161	3.35888e-05	0.000861561	0.0406052
SHH1353_adeno.ndpi	0	0.000996414	0.00115978	0.000487923	0.035049	0.0727604	0.0891923	8.9104e-05	0.147954	0.000186252	0.000186252	0.000188334	6.67431e-05	0.0120548	0.000186252	4.64089e-06	8.05457e-05
SHH1368_adeno.ndpi	0	0.00095447	0.000939229	0.000399704	0.0526681	0.106995	0.0891923	0.000137087	0.136346	0.00143986	0.00143986	0.00255358	0.00610965	0.0775091	0.00143986	0.00429062	0.0459771
SHH1381_squamous.ndpi	0	0.686217	0.935822	0.958926	0.496014	0.464339	0.78419	0.986868	0.129659	0.996187	0.996187	0.997042	0.925105	0.133062	0.996187	0.980561	0.944019
SHH1386_adeno.ndpi	0	0.00422166	0.00203783	0.00122221	0.244102	0.202053	0.0891923	0.00217072	0.139754	0.00718695	0.00718695	0.00405217	0.0227503	0.188796	0.00718695	0.00419706	0.00306667
SHH1389_adeno.ndpi	0	0.0970051	0.0268897	0.115259	0.118431	0.195919	0.110921	0.0729288	0.134124	0.0251289	0.0251289	0.0328354	0.11051	0.12432	0.0251289	0.0269408	0.0731883
SHH1390_squamous.ndpi	0	0.527147	0.804897	0.883293	0.422127	0.438433	0.482575	0.976427	0.138989	0.998214	0.998214	0.997499	0.969833	0.550439	0.998214	0.72329	0.991017
SHH1392_squamous.ndpi	0	0.639074	0.0339154	0.695616	0.137385	0.164206	0.506169	0.773778	0.142063	0.998023	0.998023	0.977896	0.695295	0.170017	0.998023	0.916583	0.627403
SHH1394_adeno.ndpi	0	0.000811284	0.000977969	0.000160772	0.0437497	0.0838822	0.0891923	0.000143632	0.150578	0.000500698	0.000500698	0.000268655	0.00186021	0.124314	0.000500698	0.0111206	0.0454031
SHH1405_squamous.ndpi	0	0.202955	0.243059	0.669833	0.636768	0.744409	0.668197	0.61594	0.137493	0.772386	0.772386	0.975205	0.769455	0.665352	0.772386	0.958657	0.765287
SHH1407_squamous.ndpi	0	0.405109	0.256962	0.693805	0.660903	0.758183	0.787595	0.598388	0.13579	0.871543	0.871543	0.780017	0.597801	0.28655	0.871543	0.979863	0.898117
SHH1413_squamous.ndpi	0	0.506029	0.331577	0.432007	0.901057	0.965256	0.452044	0.408498	0.132405	0.386671	0.386671	0.577577	0.323976	0.370081	0.386671	0.807365	0.566707
SHH1425_adeno.ndpi	0	0.00621737	0.0038389	0.00320466	0.0562493	0.0940419	0.0891923	0.00048505	0.14902	0.00453322	0.00453322	0.00590661	0.100205	0.210348	0.00453322	0.00184958	0.00684664
SHH1426_adeno.ndpi	0	0.0093883	0.00186727	0.0137544	0.0287929	0.0724296	0.0891923	0.000687073	0.150067	0.0201757	0.0201757	0.00535365	0.0301546	0.199821	0.0201757	0.0952565	0.0377927
SHH1432_adeno.ndpi	0	0.00709608	0.00175097	0.00626438	0.0151243	0.0380036	0.0897648	0.000534041	0.13864	0.00212054	0.00212054	0.006061	0.00987948	0.100294	0.00212054	0.00266683	0.0112602
SHH1435_adeno.ndpi	0	0.0517113	0.0272499	0.037148	0.019223	0.0444974	0.129231	0.0627552	0.140394	0.0304135	0.0304135	0.0639039	0.0136412	0.0731982	0.0304135	0.0172658	0.00532652
SHH1443_adeno.ndpi	0	0.00179095	0.000300842	0.000190521	8.19164e-05	0.000273906	0.0891923	6.93235e-06	0.146474	0.000114114	0.000114114	0.000140346	0.00314526	0.177739	0.000114114	0.00108373	0.0291536
SHH1453_adeno.ndpi	0	0.0042787	0.00297766	0.000380841	0.0586873	0.11489	0.0891923	0.000520617	0.14375	0.000606203	0.000606203	0.000510736	0.0106796	0.0595777	0.000606203	0.0144703	0.00241185
SHH1454_adeno.ndpi	0	0.0503967	0.00512341	0.00838581	0.0289165	0.0732561	0.0999713	0.00963482	0.141052	0.014799	0.014799	0.00464541	0.00329808	0.144777	0.014799	0.0477306	0.0075622
SHH1455_adeno.ndpi	0	0.0173428	0.00173893	0.00192892	0.0742603	0.0971304	0.0899138	0.000346796	0.146452	0.00505287	0.00505287	0.00396465	0.00362207	0.044025	0.00505287	0.0202259	0.0133389
SHH1469_squamous.ndpi	0	0.114697	0.0283211	0.0469541	0.0673578	0.108521	0.115519	0.0351784	0.144491	0.125558	0.125558	0.0211349	0.0816188	0.138216	0.125558	0.0346527	0.0258608
SHH1472_adeno.ndpi	0	0.0139772	0.00364496	0.00348665	0.0213606	0.0512664	0.089764	0.00241716	0.140936	0.00759484	0.00759484	0.00470134	0.00520169	0.219322	0.00759484	0.0180919	0.0014709
SHH1473_adeno.ndpi	0	0.0144424	0.00464346	0.00864124	0.0435382	0.0857115	0.0891923	0.000375667	0.143947	0.000436382	0.000436382	0.00193135	0.00162636	0.08766	0.000436382	0.00221617	0.000222013
SHH1479_adeno.ndpi	0	0.00732866	0.00165523	0.000489864	0.0258454	0.0570118	0.089197	0.000111514	0.14234	0.00146188	0.00146188	0.00111159	0.00481755	0.381546	0.00146188	0.00322321	0.0141637
SHH1482_adeno.ndpi	0	0.0019182	0.00108767	0.00031317	0.142578	0.166323	0.0891923	0.000293154	0.141483	0.000594354	0.000594354	0.00026029	0.0014103	0.127021	0.000594354	0.00173664	0.0354091
SHH1484_adeno.ndpi	0	0.00154017	0.000105393	0.000127624	0.0191739	0.049419	0.0891725	3.41369e-06	0.140533	0.00145939	0.00145939	0.000109972	0.000615317	0.140707	0.00145939	0.000598066	0.00146032
SHH1486_adeno.ndpi	0	0.00946205	0.00824367	0.00226884	0.108179	0.136368	0.0892566	0.00741224	0.144511	0.00450157	0.00450157	0.01608	0.0405504	0.175324	0.00450157	0.0126525	0.0166835
SHH1489_adeno.ndpi	0	0.142863	0.050879	0.0157332	0.0819938	0.157093	0.119505	0.0293147	0.129736	0.00944187	0.00944187	0.00400052	0.00717125	0.154154	0.00944187	0.0842242	0.0468287
SHH1501_squamous.ndpi	0	0.422834	0.981824	0.994562	0.362235	0.402194	0.801914	0.977555	0.134487	0.999275	0.999275	0.91606	0.901192	0.305687	0.999275	0.9318	0.890456
SHH1527_adeno.ndpi	0	0.00126178	6.85556e-05	0.000128403	0.0012712	0.00490221	0.0891923	8.80508e-07	0.135862	0.00199472	0.00199472	0.00261849	0.00372276	0.322383	0.00199472	0.00485407	0.00181143
SHH1528_adeno.ndpi	0	0.0052782	0.000199393	0.000372569	0.00519425	0.0148731	0.0891923	1.92856e-05	0.121939	0.00441095	0.00441095	0.000830313	0.000988924	0.0856086	0.00441095	0.00351437	0.00107683
SHH1531_adeno.ndpi	0	0.00215991	0.000150093	0.00178611	0.00165495	0.00466588	0.092506	7.09306e-06	0.125115	0.000374011	0.000374011	0.000117596	0.000169066	0.0441738	0.000374011	0.00342539	0.0123583
SHH1552_squamous.ndpi	0	0.392485	0.462906	0.266538	0.401545	0.528139	0.424942	0.57442	0.127629	0.850419	0.850419	0.566642	0.880204	0.667281	0.850419	0.929364	0.440012
SHH1553_squamous.ndpi	0	0.464877	0.0849832	0.0919168	0.177447	0.268247	0.464984	0.266972	0.135557	0.551968	0.551968	0.60527	0.949227	0.379057	0.551968	0.719748	0.484123
SHH1558_squamous.ndpi	0	0.158915	0.244313	0.261783	0.235916	0.350599	0.312618	0.311153	0.137069	0.0326702	0.0326702	0.0875058	0.0179949	0.444721	0.0326702	0.0738358	0.0535146
SHH1570_adeno.ndpi	0	0.223352	0.525412	0.793459	0.309461	0.342757	0.368971	0.545082	0.140028	0.0756396	0.0756396	0.0468933	0.249431	0.133376	0.0756396	0.0139598	0.0443256
SHH1579_adeno.ndpi	0	0.1593	0.0740323	0.26837	0.066403	0.114683	0.130103	0.0920759	0.136402	0.041251	0.041251	0.0207945	0.105835	0.120535	0.041251	0.00711137	0.0237995
SHH1585_adeno.ndpi	0	0.437619	0.2283	0.09616	0.169484	0.414399	0.234524	0.290351	0.1356	0.0788038	0.0788038	0.0552627	0.0798351	0.12925	0.0788038	0.0405437	0.105313
SHH1595_squamous.ndpi	0	0.741015	0.638234	0.56629	0.499066	0.739651	0.758895	0.565403	0.135484	0.874546	0.874546	0.931205	0.882582	0.335492	0.874546	0.983079	0.941437
SHH1596_squamous.ndpi	0	0.408093	0.885782	0.959552	0.227186	0.242687	0.771539	0.481201	0.136349	0.611333	0.611333	0.81179	0.925114	0.0808207	0.611333	0.843468	0.859053
SHH1615_squamous.ndpi	0	0.685066	0.520815	0.597702	0.765782	0.760885	0.597185	0.572823	0.141273	0.998294	0.998294	0.971329	0.895512	0.491154	0.998294	0.993826	0.868526
SHH1621_noncancer.ndpi	0	0.00920657	0.0721831	0.0251286	0.00593093	0.0173293	0.116656	0.0605231	0.137472	0.0112036	0.0112036	0.00483782	0.00224386	0.142466	0.0112036	0.0234433	0.0133029
SHH1623_noncancer.ndpi	0	0.0133573	0.0187824	0.0137738	0.0165218	0.0409411	0.108231	0.011894	0.143687	0.00436724	0.00436724	0.00484417	0.00286721	0.0767038	0.00436724	0.00857132	0.00621277
SHH1631_squamous.ndpi	0	0.211113	0.0674496	0.0712297	0.131978	0.11716	0.262413	0.115113	0.146929	0.224877	0.224877	0.163457	0.300107	0.45174	0.224877	0.117718	0.288779
SHH1637_adeno.ndpi	0	0.00717577	0.00597116	0.00217872	0.127323	0.146572	0.0895037	0.00583864	0.14308	0.00107276	0.00107276	0.00133512	0.00116696	0.0738083	0.00107276	0.0016286	0.00316989
SHH1638_adeno.ndpi	0	0.00344135	0.00139786	0.000994835	0.0560463	0.102914	0.0891923	6.75786e-05	0.140191	0.000270675	0.000270675	0.000845455	0.0121413	0.0764418	0.000270675	0.00252654	0.0830324
SHH1642_squamous.ndpi	0	0.139216	0.273538	0.299587	0.304589	0.406275	0.335085	0.412613	0.139255	0.816082	0.816082	0.862189	0.860843	0.40233	0.816082	0.764775	0.661882
SHH1644_squamous.ndpi	0	0.45637	0.33846	0.345719	0.406944	0.584364	0.528373	0.398282	0.135462	0.562604	0.562604	0.207792	0.563762	0.668419	0.562604	0.669023	0.215793
SHH1651_squamous.ndpi	0	0.438499	0.635054	0.671551	0.718799	0.819184	0.789882	0.819891	0.140916	0.910314	0.910314	0.960733	0.892715	0.36046	0.910314	0.93213	0.882323
SHH1654_squamous.ndpi	0	0.476027	0.333591	0.263421	0.441534	0.547632	0.606248	0.35386	0.141743	0.705455	0.705455	0.391346	0.693129	0.196263	0.705455	0.916211	0.304847
SHH1658_squamous.ndpi	0	0.222475	0.387856	0.103276	0.635507	0.795526	0.612992	0.34238	0.143402	0.553418	0.553418	0.0796487	0.0818501	0.183153	0.553418	0.86955	0.283414
SHH1661_squamous.ndpi	0	0.361126	0.311547	0.314827	0.387286	0.545982	0.570527	0.480996	0.141623	0.58196	0.58196	0.505194	0.343406	0.115629	0.58196	0.596113	0.658604
SHH1663_adeno.ndpi	0	0.00169773	0.000216737	0.00010429	0.000453012	0.00127106	0.089145	3.12866e-06	0.128416	0.00289597	0.00289597	0.000239805	0.000217637	0.0594818	0.00289597	8.94348e-05	0.000266149
SHH1664_adeno.ndpi	0	0.00344791	0.000180804	0.000225706	0.00775123	0.0198331	0.089145	8.34993e-06	0.134693	0.0018365	0.0018365	0.00132342	0.00278075	0.0840652	0.0018365	0.000105984	0.00200019
SHH1677_squamous.ndpi	0	0.757799	0.82913	0.923154	0.60392	0.399198	0.725558	0.94273	0.14641	0.968762	0.968762	0.996228	0.958909	0.546473	0.968762	0.994925	0.965364
SHH1680_squamous.ndpi	0	0.698126	0.591621	0.819546	0.944501	0.860709	0.783132	0.803592	0.135592	0.998545	0.998545	0.997969	0.967908	0.629906	0.998545	0.997309	0.97352
SHH1689_squamous.ndpi	0	0.580827	0.601575	0.430358	0.216714	0.269515	0.716888	0.806972	0.138673	0.996921	0.996921	0.996976	0.950797	0.465479	0.996921	0.984331	0.887305
SHH1694_adeno.ndpi	0	0.32315	0.0744866	0.0675657	0.102444	0.112454	0.145737	0.166641	0.149908	0.0777997	0.0777997	0.106122	0.0338413	0.241533	0.0777997	0.14699	0.685133
SHH1696_adeno.ndpi	0	0.17717	0.307926	0.134972	0.07622	0.112368	0.113709	0.302721	0.148265	0.0321661	0.0321661	0.00902464	0.0159195	0.13676	0.0321661	0.0182205	0.0588124
SHH1708_adeno.ndpi	0	0.0463731	0.380477	0.154265	0.133293	0.119603	0.202079	0.253321	0.147721	0.154904	0.154904	0.296553	0.613513	0.345438	0.154904	0.00377851	0.000557428
SHH1714_adeno.ndpi	0	0.352312	0.367766	0.330617	0.125636	0.103869	0.31501	0.396123	0.150208	0.0450867	0.0450867	0.448869	0.243486	0.110326	0.0450867	0.0948206	0.191619
SHH1715_adeno.ndpi	0	0.0406081	0.0364171	0.0199993	0.118067	0.144795	0.150562	0.0709786	0.145801	0.0247211	0.0247211	0.0280871	0.0234111	0.120545	0.0247211	0.0118195	0.0077265
SHH1723_squamous.ndpi	0	0.449979	0.555485	0.603482	0.0926169	0.176931	0.613122	0.68694	0.147612	0.859694	0.859694	0.8237	0.610539	0.173738	0.859694	0.726724	0.915788
SHH1731_adeno.ndpi	0	0.279971	0.274602	0.328558	0.148065	0.158558	0.274146	0.317683	0.145377	0.0908314	0.0908314	0.213182	0.712265	0.429392	0.0908314	0.0754268	0.153163
SHH1732_adeno.ndpi	0	0.1304	0.0841663	0.125763	0.103382	0.129468	0.148638	0.105331	0.146711	0.143543	0.143543	0.0367993	0.375205	0.327293	0.143543	0.0946666	0.207406
SHH1736_squamous.ndpi	0	0.236772	0.121584	0.0745383	0.285274	0.328652	0.132978	0.0992448	0.134843	0.142776	0.142776	0.286471	0.174765	0.428165	0.142776	0.331753	0.645765
SHH1746_adeno.ndpi	0	0.0217533	0.00408786	0.00306814	0.101409	0.170453	0.0995341	0.00230452	0.137877	0.00942355	0.00942355	0.00473834	0.0151776	0.550006	0.00942355	0.0222964	0.0481993
SHH1761_squamous.ndpi	0	0.826573	0.796594	0.902043	0.627185	0.779842	0.697858	0.613627	0.129021	0.912712	0.912712	0.628659	0.0394034	0.166282	0.912712	0.681421	0.641128
SHH1763_squamous.ndpi	0	0.609057	0.899477	0.961407	0.949598	0.945838	0.798191	0.997547	0.127745	0.999737	0.999737	0.998875	0.710805	0.446011	0.999737	0.935562	0.968924
SHH1772_adeno.ndpi	0	0.00261021	3.9354e-05	0.000357438	0.00494194	0.0131508	0.0923878	3.26697e-06	0.128404	0.00110858	0.00110858	0.00159623	0.0110032	0.224776	0.00110858	0.00150186	0.00630901
SHH1788_squamous.ndpi	0	0.887157	0.962509	0.963756	0.993225	0.905119	0.796782	0.99958	0.139781	0.999245	0.999245	0.999515	0.961103	0.319519	0.999245	0.988194	0.960316
SHH1799_adeno.ndpi	0	0.211236	0.170301	0.189693	0.239075	0.270245	0.134118	0.157687	0.140501	0.0216093	0.0216093	0.0810682	0.0736996	0.320507	0.0216093	0.185359	0.0926347
SHH1805_adeno.ndpi	0	0.00702281	0.00116755	0.000789761	0.105105	0.14274	0.0892437	0.00045643	0.144577	0.00142665	0.00142665	0.000171856	0.00577293	0.151597	0.00142665	9.55846e-05	0.000567323
SHH1818_adeno.ndpi	0	0.00540845	0.00651886	0.00303941	0.162897	0.354557	0.0892389	0.00105364	0.126167	0.0102321	0.0102321	0.00189645	0.0039255	0.226257	0.0102321	0.261642	0.234273
SHH1821_adeno.ndpi	0	0.0242114	0.066055	0.0137591	0.0748101	0.106706	0.169406	0.0437643	0.152292	0.00616784	0.00616784	0.0249603	0.012448	0.0780438	0.00616784	0.0127449	0.0530041
SHH1822_adeno.ndpi	0	0.0104529	0.0497599	0.00588064	0.10661	0.13218	0.101577	0.0135211	0.146022	0.00587683	0.00587683	0.00421574	0.0031512	0.0624695	0.00587683	0.00139601	0.0228182
SHH1823_adeno.ndpi	0	0.0144227	0.00879416	0.00982352	0.0220081	0.0542093	0.103764	0.0194674	0.140882	0.00331533	0.00331533	0.0026362	0.00100293	0.0784042	0.00331533	0.00518351	0.00700311
SHH1826_adeno.ndpi	0	0.104648	0.10701	0.0780204	0.135307	0.144266	0.144066	0.173219	0.148845	0.00909449	0.00909449	0.0112669	0.0910248	0.168467	0.00909449	0.0259921	0.143749
SHH1831_adeno.ndpi	0	0.00047926	8.07679e-05	2.10481e-05	0.0127394	0.0310803	0.0891923	2.51338e-06	0.13737	0.00442325	0.00442325	0.00128658	0.000727519	0.186352	0.00442325	0.00123005	0.00175957
SHH1838_adeno.ndpi	0	0.0126764	0.000147217	0.00324571	0.013431	0.0326461	0.0891923	6.0056e-06	0.133305	0.00233931	0.00233931	0.00139061	0.00480712	0.0938266	0.00233931	0.00316611	0.00450838
SHH1843_adeno.ndpi	0	0.00414156	0.00351436	0.000833537	0.0285103	0.0646497	0.0891923	0.000121912	0.141627	0.000313105	0.000313105	0.000145647	0.000174724	0.0567706	0.000313105	0.000661681	0.00111434
SHH1844_adeno.ndpi	0	0.00273034	0.00176005	0.000360085	0.0321099	0.0681499	0.0891923	0.000343328	0.141513	0.00217392	0.00217392	0.000722147	0.0519519	0.0666928	0.00217392	0.0233903	0.0103319
SHH1845_adeno.ndpi	0	0.0185321	0.00352171	0.000797771	0.0554999	0.103093	0.0891923	0.000514398	0.140416	0.00117685	0.00117685	0.00206791	0.0335348	0.144076	0.00117685	0.0187103	0.177789
SHH1850_adeno.ndpi	0	0.0962786	0.0345256	0.0345829	0.128129	0.0997874	0.0893756	0.0221368	0.14519	0.00487986	0.00487986	0.0360137	0.0232902	0.0798755	0.00487986	0.0651373	0.0105951
SHH1853_adeno.ndpi	0	0.206123	0.00399602	0.00945695	0.292389	0.263041	0.0922275	0.00220089	0.146022	0.00470336	0.00470336	0.00824452	0.0612905	0.336136	0.00470336	0.179851	0.061917
SHH1857_adeno.ndpi	0	0.0141236	0.0362698	0.0161929	0.124409	0.156637	0.120308	0.00897785	0.14264	0.00445056	0.00445056	0.00607671	0.0146867	0.176981	0.00445056	0.0610203	0.554916
SHH1865_adeno.ndpi	0	0.243539	0.205148	0.307772	0.362512	0.629661	0.44768	0.231878	0.140321	0.385678	0.385678	0.269927	0.0535798	0.142531	0.385678	0.047487	0.0612515
SHH1899_squamous.ndpi	0	0.135475	0.124066	0.153803	0.0635294	0.111241	0.402608	0.645317	0.150115	0.782784	0.782784	0.43104	0.704235	0.190696	0.782784	0.822378	0.851167
SHH1909_squamous.ndpi	0	0.618732	0.828675	0.970818	0.551897	0.590514	0.800932	0.996237	0.141293	0.998239	0.998239	0.998673	0.995553	0.451558	0.998239	0.997292	0.993632
SHH1921_adeno.ndpi	0	0.0827167	0.131834	0.0845406	0.114895	0.108722	0.15085	0.0767543	0.146437	0.02775	0.02775	0.0235195	0.0816862	0.137627	0.02775	0.11013	0.0721909
SHH1937_squamous.ndpi	0	0.731836	0.421567	0.876138	0.13361	0.226838	0.613821	0.915172	0.147821	0.947975	0.947975	0.973591	0.860849	0.275167	0.947975	0.399524	0.67564
SHH1943_squamous.ndpi	0	0.0250062	0.0239633	0.020396	0.140396	0.144906	0.504031	0.0644709	0.145165	0.553735	0.553735	0.359809	0.387682	0.189637	0.553735	0.34946	0.367986
SHH1963_adeno.ndpi	0	0.00401884	0.00722531	0.00865027	0.00127367	0.00356869	0.0891923	0.000269797	0.138741	0.000220366	0.000220366	0.000240389	0.00226274	0.0584684	0.000220366	0.00176996	0.00102067
SHH1969_adeno.ndpi	0	0.531532	0.131897	0.149727	0.89359	0.808879	0.353994	0.411639	0.13892	0.0105118	0.0105118	0.0157399	0.00856447	0.169072	0.0105118	0.0934848	0.102323
SHH1972_adeno.ndpi	0	0.496308	0.407624	0.258973	0.718381	0.43003	0.400912	0.658018	0.141643	0.0562661	0.0562661	0.0766805	0.170566	0.22065	0.0562661	0.0391898	0.0572536
SHH1977_adeno.ndpi	0	0.0294447	0.0335566	0.0283594	0.136223	0.324022	0.119223	0.0252347	0.1394	0.0546317	0.0546317	0.0633585	0.634305	0.136052	0.0546317	0.038012	0.238057
SHH1978_adeno.ndpi	0	0.0104175	0.0441606	0.0278986	0.0787238	0.160865	0.102269	0.016031	0.139537	0.00378604	0.00378604	0.00570674	0.0560076	0.0447692	0.00378604	0.00801414	0.0306115
SHH1983_adeno.ndpi	0	0.204465	0.202127	0.143702	0.0608431	0.114271	0.356385	0.276432	0.149265	0.0483927	0.0483927	0.0261855	0.00844216	0.135482	0.0483927	0.108734	0.113474
SHH1987_squamous.ndpi	0	0.72727	0.522863	0.77583	0.692599	0.788459	0.800665	0.948438	0.135755	0.998928	0.998928	0.998714	0.91274	0.329192	0.998928	0.864873	0.959448
SHH1989_squamous.ndpi	0	0.912146	0.833698	0.96401	0.728503	0.545293	0.803229	0.992278	0.139459	0.999588	0.999588	0.998465	0.962507	0.400574	0.999588	0.92378	0.975105
SHH2018_adeno.ndpi	0	0.0308851	0.00128456	0.00459632	0.0890962	0.11292	0.0893757	0.00168894	0.14108	0.00024135	0.00024135	9.33244e-05	0.000630548	0.173242	0.00024135	0.000172148	0.000143479
SHH2032_adeno.ndpi	0	0.353945	0.237628	0.367593	0.295296	0.554786	0.68895	0.691425	0.125015	0.577931	0.577931	0.444832	0.717005	0.263381	0.577931	0.214765	0.479274
SHH2033_adeno.ndpi	0	0.0509915	0.742751	0.912024	0.39289	0.460592	0.508983	0.544988	0.138519	0.649287	0.649287	0.662645	0.11729	0.172917	0.649287	0.150376	0.214486
SHH2034_adeno.ndpi	0	0.331962	0.0852497	0.139817	0.110789	0.152279	0.0954502	0.0417124	0.134983	0.00811596	0.00811596	0.00161438	0.0068701	0.220656	0.00811596	0.0507559	0.0158185
SHH2035_adeno.ndpi	0	0.118322	0.0306278	0.0176176	0.0991491	0.120439	0.144948	0.0863688	0.136621	0.0729837	0.0729837	0.036354	0.0384203	0.165559	0.0729837	0.00234938	0.0079232
SHH2060_adeno.ndpi	0	0.0245889	0.00201172	0.00142618	0.0383254	0.0809306	0.0891923	0.000434395	0.147124	0.000236528	0.000236528	0.000321474	0.000318049	0.0297368	0.000236528	0.000495112	0.000684355
SHH2064_adeno.ndpi	0	0.0279413	0.0112983	0.0122271	0.123538	0.207737	0.0892437	0.00272148	0.138542	0.0049352	0.0049352	0.00266754	0.00380976	0.104209	0.0049352	0.00135262	0.0032987
SHH2070_adeno.ndpi	0	0.00207033	0.000391025	0.00012834	0.0047393	0.0128454	0.0916939	3.40416e-05	0.123322	0.000666819	0.000666819	0.000291249	0.000185937	0.0863682	0.000666819	3.94119e-05	0.000541948
SHH2077_squamous.ndpi	0	0.521128	0.560295	0.559293	0.19807	0.141884	0.762992	0.891245	0.145889	0.978009	0.978009	0.940653	0.871698	0.295156	0.978009	0.971393	0.777182
SHH2095_squamous.ndpi	0	0.144902	0.916358	0.969208	0.187771	0.0953799	0.735181	0.996333	0.150157	0.985274	0.985274	0.98426	0.882717	0.41543	0.985274	0.951864	0.96354
SHH2105_adeno.ndpi	0	0.00185237	0.000513656	0.000333581	0.0152095	0.0554133	0.0891923	8.84244e-05	0.137406	0.000109625	0.000109625	3.4522e-05	0.000595111	0.0290355	0.000109625	0.000121513	0.00394209
SHH2109_adeno.ndpi	0	0.000276562	0.000215733	4.69699e-05	0.00103178	0.00294087	0.0897986	1.57836e-05	0.124284	6.13836e-05	6.13836e-05	1.16514e-05	9.99552e-05	0.0410453	6.13836e-05	0.000808036	0.00899501
SHH2120_adeno.ndpi	0	0.508937	0.0485071	0.0443652	0.623787	0.739498	0.143395	0.154042	0.127751	0.00593312	0.00593312	0.000565485	0.0176274	0.0875063	0.00593312	0.0489443	0.0260861
SHH2172_adeno.ndpi	0	0.0016614	0.000881954	0.0014645	0.00759041	0.0207705	0.0891923	8.34605e-05	0.138232	0.000137708	0.000137708	0.000154967	0.000169385	0.0529733	0.000137708	3.53476e-05	0.00397966
SHH2175_adeno.ndpi	0	0.0854179	0.0258457	0.02274	0.118279	0.115987	0.120398	0.0557254	0.144898	0.000207796	0.000207796	0.000408695	0.00157943	0.0423978	0.000207796	0.000607702	0.00949627
SHH2181_squamous.ndpi	0	0.156799	0.0596166	0.0796038	0.114446	0.0963667	0.126287	0.106713	0.142367	0.0111632	0.0111632	0.0492665	0.0160356	0.157046	0.0111632	0.0205873	0.0468286
SHH2188_adeno.ndpi	0	2.98884e-05	8.70296e-06	1.94116e-06	0.00113915	0.00538583	0.0891923	1.52261e-07	0.122642	5.78e-06	5.78e-06	3.47696e-06	7.88316e-05	0.090894	5.78e-06	7.78633e-05	0.000438611
SHH2196_adeno.ndpi	0	0.122988	0.106661	0.113365	0.205037	0.251682	0.208384	0.199991	0.14039	0.142466	0.142466	0.0888587	0.252996	0.321368	0.142466	0.104161	0.505605
SHH2199_adeno.ndpi	0	0.0318624	0.0025251	0.00231528	0.150174	0.269862	0.0891923	0.0018207	0.128153	0.000818261	0.000818261	0.000630884	0.0173645	0.118625	0.000818261	0.00453404	0.00131683
SHH2201_adeno.ndpi	0	0.0362274	0.0104257	0.0136196	0.129715	0.229102	0.0891923	0.00199296	0.132017	0.000931564	0.000931564	0.000510875	0.0116949	0.0737621	0.000931564	0.000502276	0.000940671
SHH2204_adeno.ndpi	0	0.0128081	0.00568594	0.00594337	0.179366	0.233517	0.0892882	0.00244482	0.135522	0.000576018	0.000576018	0.000101921	0.00220044	0.0501368	0.000576018	0.0126957	0.0217777
SHH2209_adeno.ndpi	0	0.00669628	0.00506288	0.00151228	0.162118	0.189047	0.0893569	0.00102768	0.14236	0.00619069	0.00619069	0.00414494	0.0689709	0.572498	0.00619069	0.0121904	0.115244
SHH2211_adeno.ndpi	0	0.618713	0.466811	0.239865	0.33611	0.386485	0.102928	0.271119	0.139685	0.331315	0.331315	0.40922	0.105131	0.224254	0.331315	0.279663	0.420168
SHH2213_adeno.ndpi	0	0.0103944	0.00707208	0.00642094	0.27227	0.416243	0.106255	0.00110167	0.142183	0.0214069	0.0214069	0.0976117	0.0185379	0.225269	0.0214069	0.00656384	0.600388
SHH2230_adeno.ndpi	0	0.00187859	0.0011802	0.00108614	0.0128506	0.0339177	0.0891923	0.000213107	0.13809	0.00127418	0.00127418	0.000897229	0.00557704	0.444044	0.00127418	0.00188053	0.0299851
SHH2236_squamous.ndpi	0	0.447877	0.805959	0.752714	0.922535	0.954182	0.799118	0.974372	0.122221	0.998796	0.998796	0.99961	0.995095	0.269471	0.998796	0.997909	0.984448
SHH2247_adeno.ndpi	0	0.00433558	0.000115738	0.000126723	0.00665189	0.0171904	0.0891923	1.98781e-05	0.122084	0.00128317	0.00128317	0.000417425	0.00133164	0.164561	0.00128317	7.62008e-05	0.000459555
SHH2252_squamous.ndpi	0	0.619088	0.421026	0.954701	0.302328	0.365887	0.337557	0.985009	0.127049	0.99971	0.99971	0.996967	0.67762	0.616803	0.99971	0.960318	0.944081
SHH2255_squamous.ndpi	0	0.169439	0.0753685	0.0661203	0.143665	0.217751	0.33415	0.223819	0.127813	0.72913	0.72913	0.760287	0.656494	0.243059	0.72913	0.458959	0.403263
SHH2271_adeno.ndpi	0	0.551075	0.157562	0.391722	0.0978831	0.116801	0.261523	0.347554	0.138041	0.0723216	0.0723216	0.342778	0.10782	0.208439	0.0723216	0.138145	0.107239
SHH2281_squamous.ndpi	0	0.16556	0.136487	0.156759	0.141746	0.194352	0.204632	0.175241	0.141411	0.146559	0.146559	0.152911	0.369047	0.363767	0.146559	0.085799	0.0434016
SHH2282_squamous.ndpi	0	0.115195	0.268163	0.116806	0.0957797	0.162827	0.182279	0.163641	0.13863	0.132783	0.132783	0.0631743	0.325484	0.349525	0.132783	0.0331649	0.0568171
SHH2283_squamous.ndpi	0	0.18367	0.179369	0.257789	0.0869796	0.141632	0.14576	0.130887	0.142921	0.0812957	0.0812957	0.118547	0.131855	0.271148	0.0812957	0.0542115	0.113337
SHH2284_squamous.ndpi	0	0.0939808	0.0698628	0.0654595	0.124549	0.177358	0.163105	0.119209	0.140947	0.0798828	0.0798828	0.0332291	0.242479	0.271377	0.0798828	0.164171	0.18437
SHH2300_adeno.ndpi	0	0.0330993	0.00205881	0.00371078	0.183422	0.245537	0.0915172	0.000459424	0.140439	0.000276355	0.000276355	0.00158668	0.0553277	0.199835	0.000276355	0.00167807	0.00324712
SHH2302_adeno.ndpi	0	0.00305102	0.000865623	0.000477406	0.0087774	0.0222137	0.0891923	0.000134725	0.13601	0.00077592	0.00077592	0.00509673	0.0483868	0.120541	0.00077592	0.00114748	0.000683322
SHH2318_squamous.ndpi	0	0.576637	0.626243	0.675548	0.567744	0.585897	0.790608	0.972357	0.137669	0.99892	0.99892	0.992523	0.801452	0.261084	0.99892	0.996275	0.974093
SHH2342_adeno.ndpi	0	0.00495519	0.000420092	0.00190819	0.0980608	0.109036	0.103399	1.71909e-05	0.145435	0.0877387	0.0877387	0.0416208	0.0817336	0.431925	0.0877387	0.00175656	6.98238e-05
SHH2362_adeno.ndpi	0	0.00187572	0.000368677	0.000181878	0.0186242	0.055185	0.0891923	1.77781e-05	0.143816	5.76564e-05	5.76564e-05	0.000124164	0.000378686	0.157381	5.76564e-05	0.000288974	0.000489932
SHH2364_adeno.ndpi	0	0.00103406	0.000130832	0.000330383	0.00861678	0.0333942	0.0891923	1.40957e-06	0.13636	0.000227194	0.000227194	0.000339414	0.00091228	0.130478	0.000227194	4.8752e-05	8.42079e-05
SHH2367_adeno.ndpi	0	0.0014448	6.27854e-05	0.000107193	0.00165252	0.0084675	0.0891923	1.34727e-06	0.134322	0.000344864	0.000344864	0.000553959	0.00241203	0.130914	0.000344864	0.000339654	0.000677987
SHH2381_squamous.ndpi	0	0.209204	0.831542	0.176952	0.427092	0.513484	0.590375	0.950682	0.135662	0.993352	0.993352	0.99894	0.938106	0.246147	0.993352	0.866609	0.699772
SHH2385_squamous.ndpi	0	0.0650365	0.921588	0.0495144	0.49287	0.550654	0.800179	0.9929	0.129759	0.997372	0.997372	0.997425	0.914959	0.0759507	0.997372	0.957757	0.863829
SHH2390_adeno.ndpi	0	0.168011	0.0680977	0.216988	0.418127	0.582487	0.193575	0.186776	0.129046	0.292904	0.292904	0.0727609	0.043201	0.147049	0.292904	0.766267	0.170818
SHH2410_adeno.ndpi	0	0.189338	0.00144799	0.0281045	0.14105	0.179536	0.106317	0.0107136	0.142918	0.0937762	0.0937762	0.0423933	0.337749	0.179818	0.0937762	0.0634277	0.151873
SHH2419_adeno.ndpi	0	0.00341474	0.002546	0.00137915	0.0302672	0.066565	0.0892437	0.000782367	0.143438	0.000270174	0.000270174	0.000392605	0.000119915	0.0378049	0.000270174	0.000243521	0.0317392
SHH2424_adeno.ndpi	0	0.634129	0.115032	0.107257	0.50311	0.284334	0.133272	0.308151	0.137865	0.0132079	0.0132079	0.0516771	0.257296	0.291482	0.0132079	0.0366264	0.196301
SHH2426_adeno.ndpi	0	0.204042	0.17701	0.186485	0.291031	0.304307	0.456232	0.52244	0.142234	0.356247	0.356247	0.0938872	0.0487632	0.154355	0.356247	0.358619	0.393597
SHH2447_adeno.ndpi	0	0.029253	0.0291208	0.0121686	0.266142	0.453765	0.122644	0.0348618	0.141023	0.00117273	0.00117273	0.000837684	0.00157525	0.273945	0.00117273	0.0063152	0.00652805
SHH2451_adeno.ndpi	0	0.0296703	0.00373046	0.00220883	0.15189	0.147387	0.0913902	0.00339453	0.141615	0.0039482	0.0039482	0.0027617	0.0476282	0.0586169	0.0039482	0.00194921	0.013568
SHH2454_adeno.ndpi	0	0.0818073	0.0323017	0.0312731	0.214218	0.259723	0.162685	0.108088	0.143585	0.0516088	0.0516088	0.0513091	0.0575498	0.314774	0.0516088	0.0589363	0.0577752
SHH2464_squamous.ndpi	0	0.278831	0.639688	0.866955	0.828867	0.608623	0.700601	0.941748	0.137963	0.840861	0.840861	0.514909	0.150128	0.125835	0.840861	0.921309	0.957983
SHH2466_squamous.ndpi	0	0.87789	0.957977	0.946399	0.997668	0.96424	0.779787	0.96458	0.130751	0.969438	0.969438	0.989636	0.820998	0.309166	0.969438	0.990493	0.988111
SHH2474_adeno.ndpi	0	0.0425268	0.00491837	0.0106332	0.218356	0.261731	0.0898514	0.0022037	0.14293	0.00192635	0.00192635	0.00091741	0.024557	0.108559	0.00192635	0.0355505	0.20178
SHH2476_adeno.ndpi	0	0.0992538	0.00411759	0.0112504	0.274185	0.386601	0.0929663	0.00405759	0.138359	0.000432125	0.000432125	0.000374424	0.00124614	0.33577	0.000432125	0.0126702	0.0463813
SHH2477_adeno.ndpi	0	0.636257	0.302295	0.553177	0.278402	0.20729	0.58352	0.573482	0.144955	0.42454	0.42454	0.690754	0.845216	0.307797	0.42454	0.342888	0.596428
SHH2479_adeno.ndpi	0	0.028182	0.00544111	0.00416241	0.133695	0.163918	0.0916723	0.00125157	0.14312	0.00271764	0.00271764	0.00600397	0.00290933	0.108532	0.00271764	0.00960023	0.00797178
SHH2482_adeno.ndpi	0	0.00474196	0.00390693	0.00120933	0.430199	0.377346	0.098867	0.00113489	0.140815	0.00693736	0.00693736	0.00163387	0.00494519	0.105999	0.00693736	0.00113282	0.0312706
SHH2483_adeno.ndpi	0	0.478951	0.184043	0.168682	0.412775	0.312309	0.232249	0.17307	0.142563	0.429391	0.429391	0.566214	0.429803	0.286605	0.429391	0.358195	0.427957
SHH2484_adeno.ndpi	0	0.0637693	0.103122	0.0663725	0.361048	0.26363	0.0984662	0.0406077	0.144216	0.00495617	0.00495617	0.0312897	0.195716	0.34558	0.00495617	0.132805	0.32205
SHH2492_adeno.ndpi	0	0.118219	0.138867	0.0980381	0.159615	0.177005	0.165909	0.154212	0.13637	0.0824724	0.0824724	0.0761964	0.46572	0.389806	0.0824724	0.136916	0.204291
SHH2494_adeno.ndpi	0	0.000427448	6.08101e-05	0.000126519	0.00566768	0.015215	0.0891923	1.50678e-06	0.13506	1.74153e-05	1.74153e-05	6.15439e-06	1.41781e-05	0.0574853	1.74153e-05	7.13617e-06	0.000421026
SHH2497_adeno.ndpi	0	0.180839	0.0269601	0.0157082	0.109904	0.218557	0.142599	0.039228	0.12972	0.150488	0.150488	0.0263788	0.0150729	0.151663	0.150488	0.00894638	0.0143542
SHH2514_adeno.ndpi	0	0.837393	0.890164	0.938469	0.574244	0.76106	0.709682	0.994112	0.132543	0.992637	0.992637	0.99165	0.913358	0.173473	0.992637	0.955551	0.71304
SHH2517_squamous.ndpi	0	0.580632	0.745296	0.0887879	0.872344	0.911982	0.666896	0.846583	0.131296	0.993931	0.993931	0.894702	0.682296	0.263859	0.993931	0.855379	0.782471
SHH2520_squamous.ndpi	0	0.600514	0.694433	0.78099	0.651686	0.71884	0.740009	0.890754	0.13829	0.998636	0.998636	0.993607	0.918939	0.470737	0.998636	0.990593	0.966732
SHH2525_adeno.ndpi	0	0.0574016	0.00648913	0.0131268	0.13443	0.27483	0.0928503	0.00463819	0.133638	0.000272697	0.000272697	0.000489406	0.00147878	0.267811	0.000272697	0.00151068	0.0358374
SHH2527_adeno.ndpi	0	0.00107101	0.00100307	0.000147929	0.00121466	0.00346356	0.0891923	3.00061e-05	0.13454	0.000631116	0.000631116	0.000468783	0.00120289	0.0474238	0.000631116	0.000430193	0.0114374
SHH2534_adeno.ndpi	0	0.792327	0.66935	0.895981	0.24053	0.314698	0.58878	0.959735	0.140584	0.989399	0.989399	0.991609	0.980598	0.27356	0.989399	0.923622	0.785013
SHH2537_adeno.ndpi	0	0.708519	0.311452	0.574127	0.224443	0.386794	0.508079	0.691133	0.141433	0.698311	0.698311	0.915501	0.768483	0.335008	0.698311	0.762362	0.759736
SHH2539_adeno.ndpi	0	0.167946	0.303675	0.322553	0.122613	0.183996	0.379376	0.318216	0.141393	0.0714408	0.0714408	0.0824857	0.383595	0.241186	0.0714408	0.123546	0.179671
SHH2540_adeno.ndpi	0	0.163353	0.128809	0.0890559	0.017437	0.0427828	0.149521	0.0729303	0.141736	0.0981694	0.0981694	0.0594046	0.0125814	0.157959	0.0981694	0.0704769	0.0963828
SHH2544_adeno.ndpi	0	0.204525	0.13212	0.106175	0.137327	0.174063	0.157872	0.194006	0.146643	0.0325964	0.0325964	0.0802995	0.0672831	0.577761	0.0325964	0.28804	0.331062
SHH2560_squamous.ndpi	0	0.715645	0.778466	0.655537	0.517729	0.462167	0.80547	0.966319	0.13854	0.999932	0.999932	0.98888	0.989668	0.441045	0.999932	0.99605	0.956718
SHH2565_squamous.ndpi	0	0.286676	0.850304	0.894101	0.183093	0.205458	0.731441	0.972807	0.141511	0.989017	0.989017	0.878348	0.729426	0.30622	0.989017	0.970061	0.720175
SHH2567_squamous.ndpi	0	0.735454	0.821534	0.987704	0.264877	0.230029	0.736439	0.998689	0.140609	0.999701	0.999701	0.999303	0.989465	0.265117	0.999701	0.995032	0.985519
SHH2571_squamous.ndpi	0	0.784902	0.982905	0.944876	0.166544	0.175532	0.740916	0.995173	0.136988	0.997792	0.997792	0.998816	0.897509	0.179241	0.997792	0.988034	0.988107
SHH2573_adeno.ndpi	0	0.00438579	0.00215811	0.000955349	0.0155888	0.0609502	0.0891923	0.000129099	0.148714	9.62885e-05	9.62885e-05	0.000169478	0.000987856	0.0290372	9.62885e-05	0.000640348	0.000238329
SHH2576_adeno.ndpi	0	0.0025593	0.000515322	0.00158104	0.0244694	0.0550298	0.0891923	0.000112771	0.13725	0.000266886	0.000266886	0.000252016	0.000154319	0.0491841	0.000266886	4.85277e-05	0.000357633
SHH2603_squamous.ndpi	0	0.344954	0.314118	0.229742	0.201882	0.190977	0.739507	0.930119	0.141471	0.815384	0.815384	0.664506	0.268499	0.223867	0.815384	0.618361	0.707781
SHH2622_adeno.ndpi	0	0.00722794	0.00283789	0.00156001	0.0129844	0.0333664	0.0937666	0.000224881	0.136418	0.000460991	0.000460991	0.000858798	0.0050142	0.0812354	0.000460991	0.00283477	0.000866956
SHH2638_adeno.ndpi	0	0.265815	0.087982	0.0610824	0.10483	0.113195	0.123445	0.20549	0.142758	0.0279999	0.0279999	0.118989	0.256971	0.497612	0.0279999	0.112108	0.0350284
SHH2649_adeno.ndpi	0	0.138156	0.0549019	0.0882623	0.313382	0.511104	0.135032	0.148149	0.133034	0.153678	0.153678	0.0804275	0.268514	0.330146	0.153678	0.126984	0.104695
SHH2660_adeno.ndpi	0	0.0069475	0.000346567	0.00042632	0.0512872	0.0947812	0.0904532	7.58268e-05	0.130234	0.000641807	0.000641807	0.00133311	0.000489352	0.464563	0.000641807	0.00300841	0.00780111
SHH2666_adeno.ndpi	0	0.00662054	0.00419416	0.00137373	0.0279217	0.0668305	0.0891923	0.000230344	0.130067	0.00425517	0.00425517	0.00290199	0.00943535	0.124881	0.00425517	0.00217159	0.0163287
SHH2673_adeno.ndpi	0	0.120567	0.0175692	0.0230593	0.308035	0.364619	0.141262	0.00190932	0.139678	0.0406711	0.0406711	0.0147515	0.00282561	0.439417	0.0406711	0.023057	0.0540118
SHH2676_adeno.ndpi	0	0.196174	0.143392	0.118069	0.228416	0.207079	0.171456	0.2524	0.143097	0.0667962	0.0667962	0.0366178	0.449089	0.445531	0.0667962	0.679285	0.118761
SHH2685_squamous.ndpi	0	0.171079	0.437725	0.243432	0.277898	0.424195	0.276942	0.423495	0.132428	0.12152	0.12152	0.364026	0.299758	0.784821	0.12152	0.171774	0.336037
SHH2686_squamous.ndpi	0	0.36574	0.236314	0.321169	0.232973	0.256921	0.382848	0.433753	0.137734	0.801797	0.801797	0.553423	0.8936	0.638358	0.801797	0.886345	0.575333
SHH2688_squamous.ndpi	0	0.371647	0.258411	0.240307	0.190627	0.262844	0.19836	0.355959	0.134391	0.486005	0.486005	0.705243	0.686524	0.710582	0.486005	0.522167	0.116286
SHH2703_adeno.ndpi	0	0.00799805	0.00159823	0.000320102	0.0367009	0.0779448	0.0891923	4.00942e-05	0.134272	0.00158231	0.00158231	0.00218273	0.015351	0.171361	0.00158231	0.000397787	0.000388805
SHH2709_adeno.ndpi	0	0.00272971	2.81126e-05	0.000318566	0.00204341	0.0123405	0.0891923	9.44862e-06	0.133068	9.90211e-06	9.90211e-06	1.58964e-05	0.000141425	0.0592084	9.90211e-06	1.36714e-05	0.0040869
SHH2714_adeno.ndpi	0	0.0525499	0.00216041	0.00681023	0.125663	0.195012	0.0891923	0.00104001	0.125988	0.0156183	0.0156183	0.00621058	0.123507	0.388448	0.0156183	0.0218054	0.18174
SHH2730_adeno.ndpi	0	0.196341	0.143571	0.0119984	0.291885	0.346951	0.561091	0.13207	0.138404	0.283756	0.283756	0.38762	0.0799647	0.195926	0.283756	0.00705494	0.0165388
SHH2745_adeno.ndpi	0	0.0274757	0.00256196	0.00594984	0.0614614	0.104315	0.0896063	0.00116744	0.140599	0.00791074	0.00791074	0.00391588	0.00571867	0.121217	0.00791074	0.00366474	0.000554612
SHH2747_adeno.ndpi	0	0.0695848	0.002879	0.014002	0.0927637	0.137859	0.12768	0.10525	0.136544	0.0246853	0.0246853	0.00569962	0.0011506	0.297776	0.0246853	0.0166567	0.0178351
SHH2755_adeno.ndpi	0	0.00335637	0.00225691	0.00139343	0.0132802	0.0322225	0.0891923	4.39478e-05	0.132768	0.000161426	0.000161426	0.000825745	0.00188741	0.0375803	0.000161426	0.000178115	0.00248302
SHH2767_adeno.ndpi	0	0.00995098	0.00233353	0.00146248	0.171023	0.164229	0.091092	0.0017574	0.144476	0.00600442	0.00600442	0.00466984	0.0457134	0.11622	0.00600442	0.00177079	0.0902476
SHH2769_adeno.ndpi	0	0.0947821	0.0102486	0.0153293	0.0512931	0.0959643	0.0894928	0.00209555	0.137187	0.00321641	0.00321641	0.00155975	0.0146876	0.197864	0.00321641	0.0046544	0.0131016
SHH2770_adeno.ndpi	0	0.0954043	0.00105066	0.0082662	0.122266	0.136086	0.0908412	0.000411233	0.145313	0.000778886	0.000778886	0.00164067	0.00451228	0.1201	0.000778886	0.0138087	0.0150683
SHH2801_adeno.ndpi	0	0.211236	0.0987604	0.0616865	0.189117	0.136427	0.175537	0.1195	0.143204	0.103013	0.103013	0.0659531	0.0943309	0.176083	0.103013	0.265835	0.496219
SHH2811_adeno.ndpi	0	0.156995	0.0750171	0.105709	0.155789	0.228804	0.203373	0.0701308	0.130091	0.0263049	0.0263049	0.0183752	0.124033	0.557252	0.0263049	0.124147	0.185393
SHH2814_adeno.ndpi	0	0.00508141	8.3693e-05	0.000322298	0.0201639	0.0483887	0.0891923	2.87704e-06	0.13847	6.20046e-05	6.20046e-05	0.000341213	0.00100671	0.195414	6.20046e-05	0.000269128	0.00631048
SHH2840_adeno.ndpi	0	0.199631	0.147317	0.0894408	0.12733	0.177809	0.281362	0.230449	0.140046	0.0391351	0.0391351	0.0509082	0.0188581	0.48137	0.0391351	0.043928	0.184852
SHH2852_adeno.ndpi	0	0.0010747	0.000554135	0.000127471	0.119289	0.135327	0.103501	0.000915658	0.146864	0.0199346	0.0199346	0.0296815	0.0790444	0.145708	0.0199346	0.00830852	0.0651049
SHH2853_adeno.ndpi	0	0.464521	0.137513	0.197321	0.126852	0.0602962	0.129074	0.359845	0.151334	0.13687	0.13687	0.0906054	0.0269319	0.0583341	0.13687	0.153377	0.0296645
SHH2889_adeno.ndpi	0	0.0521319	0.0310412	0.0824207	0.0734451	0.107947	0.169663	0.062205	0.139504	0.0474585	0.0474585	0.0648044	0.198394	0.148434	0.0474585	0.0781985	0.0540631
SHH2910_adeno.ndpi	0	0.0098515	0.00443822	0.00567136	0.048846	0.0909308	0.0906177	0.00441771	0.140649	0.00107902	0.00107902	6.42937e-05	0.000269907	0.0460329	0.00107902	0.00136919	0.000965347
SHH2913_adeno.ndpi	0	0.00514126	0.000575402	0.000874993	0.0229453	0.0542402	0.0891923	3.85155e-05	0.138017	9.90774e-05	9.90774e-05	0.000199107	0.000199128	0.0705798	9.90774e-05	0.000231525	0.0018417
SHH2915_adeno.ndpi	0	0.00150192	0.000306037	0.000173669	1.63941e-05	5.49212e-05	0.0891923	5.92511e-06	0.137428	0.00016941	0.00016941	0.000184372	0.00170545	0.0365752	0.00016941	5.83777e-05	0.00030553
SHH2925_squamous.ndpi	0	0.243071	0.667192	0.857793	0.259962	0.362108	0.441533	0.677681	0.142507	0.981929	0.981929	0.790751	0.311282	0.29663	0.981929	0.685103	0.82108
SHH2927_squamous.ndpi	0	0.0447991	0.82418	0.0580949	0.229458	0.254377	0.586755	0.456519	0.140243	0.958458	0.958458	0.186336	0.0519778	0.272461	0.958458	0.66618	0.748959
SHH2935_squamous.ndpi	0	0.67068	0.634076	0.959998	0.876871	0.901611	0.79323	0.926201	0.128286	0.999731	0.999731	0.993729	0.831415	0.477648	0.999731	0.867432	0.933667
SHH2937_squamous.ndpi	0	0.228851	0.184124	0.224906	0.669794	0.774859	0.340168	0.24644	0.132255	0.792194	0.792194	0.653017	0.430934	0.524732	0.792194	0.836776	0.570198
SHH2938_squamous.ndpi	0	0.33212	0.127726	0.156791	0.630359	0.760114	0.144974	0.294033	0.131027	0.407593	0.407593	0.446021	0.253833	0.489967	0.407593	0.526565	0.49395
SHH2956_adeno.ndpi	0	0.0237208	0.00489589	0.00227383	0.00188843	0.00526305	0.0891923	0.00033088	0.134017	0.00144856	0.00144856	0.00167828	0.000820233	0.0225735	0.00144856	0.000113839	0.000139897
SHH2958_adeno.ndpi	0	0.0494407	0.00441011	0.00810556	0.12731	0.165853	0.0989555	0.00842482	0.147445	0.00831549	0.00831549	0.00495815	0.0693141	0.401723	0.00831549	0.00219898	0.0228103
SHH2963_adeno.ndpi	0	0.51239	0.660573	0.69999	0.310625	0.609183	0.233513	0.263186	0.126273	0.28543	0.28543	0.641749	0.127669	0.0884679	0.28543	0.632097	0.596042
SHH2965_adeno.ndpi	0	0.135036	0.169046	0.346684	0.225871	0.407244	0.227704	0.0464281	0.135483	0.0435508	0.0435508	0.0231924	0.0173059	0.11936	0.0435508	0.594378	0.165088
SHH2966_adeno.ndpi	0	0.0114764	0.00643053	0.00564032	0.0652801	0.109456	0.0891923	0.00385918	0.13259	0.000642461	0.000642461	0.000463019	0.00319333	0.476493	0.000642461	0.0222128	0.107398
SHH2975_adeno.ndpi	0	0.00165818	0.000894799	0.000789658	0.0116273	0.0290505	0.0891923	0.000164719	0.129767	0.00047607	0.00047607	0.000579222	0.00284823	0.0624295	0.00047607	8.0301e-05	0.00282426
SHH2976_adeno.ndpi	0	0.020295	0.0183217	0.00969212	0.0785165	0.183271	0.0916749	0.00263675	0.133717	0.00733064	0.00733064	0.00705272	0.0217387	0.211163	0.00733064	0.0519832	0.0210544
SHH2979_adeno.ndpi	0	0.00830174	0.00049652	0.000812338	0.00553594	0.0144893	0.0893054	7.74984e-05	0.130499	0.00190997	0.00190997	0.000542881	3.00875e-05	0.0473334	0.00190997	0.000172487	0.000161797
SHH2980_adeno.ndpi	0	0.0030295	0.000904885	0.000805028	0.0067813	0.0192696	0.0891923	8.73898e-05	0.122765	0.00472327	0.00472327	0.00158843	0.00142411	0.0415395	0.00472327	0.00329748	0.0116291
SHH2993_adeno.ndpi	0	0.0605833	0.0299908	0.043893	0.188554	0.247577	0.137691	0.0422442	0.138775	0.0473761	0.0473761	0.0315629	0.162042	0.32321	0.0473761	0.325837	0.256408
SHH2994_adeno.ndpi	0	0.718613	0.223907	0.236335	0.490591	0.617965	0.19997	0.293399	0.133057	0.0565702	0.0565702	0.0448232	0.296214	0.41645	0.0565702	0.375083	0.215184
SHH2995_adeno.ndpi	0	0.0788792	0.159519	0.0672804	0.328003	0.38521	0.129859	0.0725596	0.135272	0.0427714	0.0427714	0.185327	0.104208	0.293687	0.0427714	0.612008	0.0743877
SHH3001_adeno.ndpi	0	0.0798451	0.0268462	0.045286	0.254667	0.28676	0.11355	0.0110226	0.137919	0.00100997	0.00100997	0.000273006	0.00316251	0.121706	0.00100997	0.0206716	0.0215451
SHH3003_adeno.ndpi	0	0.201054	0.0901797	0.114709	0.103936	0.245473	0.147793	0.046495	0.12531	0.00249033	0.00249033	0.00996827	0.00911998	0.221876	0.00249033	0.0441763	0.0428077
SHH3004_adeno.ndpi	0	0.12806	0.141921	0.029267	0.0789099	0.13431	0.311589	0.356194	0.13402	0.00225097	0.00225097	0.00471804	0.0222221	0.163591	0.00225097	0.0016894	0.0104051
SHH3005_adeno.ndpi	0	0.0107469	0.00123109	0.00130333	0.100168	0.13624	0.0891923	0.000772722	0.137568	0.000169678	0.000169678	0.00161405	0.0129206	0.139082	0.000169678	0.00191034	0.00293207
SHH3012_adeno.ndpi	0	0.000249953	6.2632e-05	3.81667e-05	0.0284787	0.0669586	0.0891923	1.55987e-06	0.128759	0.000523799	0.000523799	7.85162e-05	8.05083e-05	0.0370138	0.000523799	5.05499e-05	0.000332057
SHH3016_squamous.ndpi	0	0.725252	0.761405	0.864868	0.169148	0.133004	0.40259	0.939328	0.143197	0.662395	0.662395	0.613103	0.854303	0.271104	0.662395	0.0854235	0.0847319
SHH3024_adeno.ndpi	0	0.447013	0.129919	0.242649	0.117253	0.12643	0.125394	0.117307	0.142883	0.109814	0.109814	0.0612563	0.222395	0.129098	0.109814	0.35135	0.338489
SHH3029_adeno.ndpi	0	0.00532082	0.00196059	0.000838866	0.111891	0.0863152	0.0893403	0.00270213	0.145373	0.00137871	0.00137871	0.00469562	0.00417884	0.148849	0.00137871	0.0211503	0.000174296
SHH3031_adeno.ndpi	0	0.105858	0.0813969	0.0865424	0.0896803	0.105291	0.226093	0.0517785	0.145567	0.0221145	0.0221145	0.010703	0.0371954	0.0724453	0.0221145	0.0182132	0.0362938
SHH3040_adeno.ndpi	0	0.28377	0.332596	0.898059	0.595522	0.598161	0.241974	0.445713	0.133855	0.142548	0.142548	0.391553	0.475289	0.240175	0.142548	0.406473	0.597601
SHH3043_adeno.ndpi	0	0.677047	0.233578	0.345756	0.246711	0.250155	0.231753	0.246542	0.139485	0.157344	0.157344	0.165508	0.849133	0.560722	0.157344	0.0287387	0.481063
SHH3044_adeno.ndpi	0	0.855637	0.693527	0.815736	0.139673	0.184104	0.448372	0.828846	0.130971	0.372044	0.372044	0.215156	0.0513722	0.179044	0.372044	0.820895	0.607579
SHH3045_adeno.ndpi	0	0.0077648	0.00175659	0.00307602	0.065715	0.139184	0.0891923	0.0014154	0.126316	0.00499164	0.00499164	0.00262211	0.00877461	0.0358053	0.00499164	0.000412909	0.00292075
SHH3053_adeno.ndpi	0	0.0020507	5.28656e-05	8.50511e-05	0.0197671	0.0511341	0.0891923	3.88789e-06	0.141424	5.2721e-05	5.2721e-05	0.000110639	0.000323505	0.0593864	5.2721e-05	3.23233e-05	0.000712906
SHH3055_adeno.ndpi	0	0.00149333	0.000330743	0.000891796	0.0230898	0.0521271	0.0897444	3.14706e-05	0.138516	0.000462543	0.000462543	6.03715e-05	0.0113325	0.291771	0.000462543	0.00048847	0.000835287
SHH3070_adeno.ndpi	0	0.00170447	0.000218796	0.000824832	0.0159576	0.0453491	0.0895216	1.41329e-05	0.134447	0.000469403	0.000469403	0.000329395	0.000113214	0.0593037	0.000469403	0.000129579	0.00011976
SHH3083_adeno.ndpi	0	0.457287	0.726048	0.86948	0.185777	0.147051	0.516015	0.469907	0.146382	0.119617	0.119617	0.137923	0.172409	0.442201	0.119617	0.885681	0.80943
SHH3084_adeno.ndpi	0	0.643426	0.0657992	0.337857	0.129103	0.222703	0.231532	0.186084	0.135762	0.00868184	0.00868184	0.00320871	0.334433	0.0986234	0.00868184	0.10722	0.289375
SHH3085_adeno.ndpi	0	0.388614	0.0220292	0.0689785	0.112737	0.159687	0.115979	0.0516292	0.140475	0.00178738	0.00178738	0.0399968	0.0212633	0.214776	0.00178738	0.00696167	0.0906704
SHH3086_adeno.ndpi	0	0.133724	0.104215	0.340341	0.0806837	0.139541	0.144425	0.07542	0.141623	0.0105022	0.0105022	0.0121464	0.0500514	0.216104	0.0105022	0.103376	0.544712
SHH3087_adeno.ndpi	0	0.0326825	0.0166169	0.0231767	0.185958	0.138132	0.14137	0.0906873	0.145469	0.0192347	0.0192347	0.00774789	0.0893139	0.543301	0.0192347	0.263319	0.373946
SHH3096_adeno.ndpi	0	0.422812	0.206849	0.482122	0.224711	0.27135	0.314881	0.24414	0.133305	0.0565075	0.0565075	0.183485	0.330226	0.130653	0.0565075	0.121197	0.109393
SHH3102_adeno.ndpi	0	0.00127347	0.000465078	0.000134169	0.036814	0.0762279	0.0891923	2.53283e-05	0.137124	0.000337939	0.000337939	0.000188964	0.00235211	0.109362	0.000337939	0.000349848	0.00324349
TMUH0014_adeno.ndpi	0	0.184008	0.0151668	0.0829213	0.106831	0.0865228	0.246029	0.0317997	0.144276	0.000988834	0.000988834	0.000417227	0.0077975	0.0892394	0.000988834	0.0019681	0.0108124
TMUH0018_adeno.ndpi	0	0.00681995	0.000240742	0.00306778	0.071554	0.100674	0.0891923	7.5508e-05	0.13785	0.000293252	0.000293252	0.000549958	0.00328348	0.0396995	0.000293252	0.000120134	1.38362e-05
TMUH0021_adeno.ndpi	0	0.00022557	1.27146e-05	1.64317e-05	0.000380795	0.00387816	0.0891923	2.67344e-07	0.121375	2.99906e-05	2.99906e-05	0.000306972	0.00160531	0.0124784	2.99906e-05	0.000353051	0.000301129
TMUH0026_adeno.ndpi	0	0.00652171	0.000134766	0.000225689	0.0323183	0.0752326	0.0897999	7.9908e-06	0.126751	0.000132381	0.000132381	0.000202957	0.000695202	0.0879194	0.000132381	0.00118221	0.0115882
TMUH0037_adeno.ndpi	0	0.039387	0.0268236	0.00741781	0.131446	0.0994738	0.118991	0.0395513	0.145511	0.00183379	0.00183379	0.00109354	0.00358572	0.073554	0.00183379	0.0891203	0.0582802
TMUH0040_adeno.ndpi	0	0.00304684	0.000464705	0.00148111	0.0453034	0.0891269	0.0891923	7.62618e-05	0.131607	0.0224576	0.0224576	0.00258732	0.00985199	0.0882776	0.0224576	0.498993	0.353846
TMUH0057_adeno.ndpi	0	0.00548708	0.0010581	0.0011128	0.0458064	0.0858371	0.0890283	0.000547135	0.139348	0.000190791	0.000190791	0.000718445	0.000639754	0.0132485	0.000190791	0.000460188	0.000533667
TMUH0071_noncancer.ndpi	0	0.151494	0.252235	0.21808	0.127333	0.0460587	0.721289	0.140608	0.152169	0.791215	0.791215	0.992439	0.105922	0.280471	0.791215	0.258451	0.658121
TMUH0072_adeno.ndpi	0	0.0259161	0.00765322	0.00820245	0.0823444	0.0692354	0.0891923	0.00667261	0.151654	0.00157127	0.00157127	0.005001	0.00117627	0.0527311	0.00157127	0.00168758	0.00245712
TMUH0075_squamous.ndpi	0	0.300745	0.151048	0.341266	0.115718	0.0733261	0.148755	0.289714	0.152243	0.0547953	0.0547953	0.14218	0.0176173	0.130213	0.0547953	0.185439	0.311811
TMUH0084_noncancer.ndpi	0	0.0405808	0.0673927	0.174696	0.128497	0.0583488	0.160552	0.105965	0.152171	0.0413963	0.0413963	0.489426	0.0765209	0.108479	0.0413963	0.428475	0.328884
TMUH0088_noncancer.ndpi	0	0.0642343	0.0191602	0.0320911	0.125807	0.0531344	0.174697	0.0199747	0.151883	0.0271473	0.0271473	0.0404422	0.0535365	0.0925505	0.0271473	0.207116	0.0559573
TMUH0090_noncancer.ndpi	0	0.043731	0.0332702	0.0503205	0.130151	0.0412291	0.117377	0.0617564	0.152123	0.0866427	0.0866427	0.063489	0.129823	0.460319	0.0866427	0.0772492	0.138361
TMUH0099_noncancer.ndpi	0	0.0858528	0.032872	0.0396439	0.134007	0.0548506	0.121324	0.0221933	0.151411	0.00158135	0.00158135	0.00266873	0.0313494	0.132795	0.00158135	0.0189889	0.00715614
TMUH0101_noncancer.ndpi	0	0.0719001	0.0349171	0.0374551	0.0869099	0.0912248	0.115083	0.0243355	0.153237	0.00954702	0.00954702	0.0117779	0.05283	0.0389841	0.00954702	0.0083495	0.00492916
TMUH0102_squamous.ndpi	0	0.586134	0.513655	0.41399	0.148171	0.0909375	0.609626	0.864348	0.151029	0.88007	0.88007	0.891309	0.320002	0.125315	0.88007	0.159839	0.0852513
TMUH0104_noncancer.ndpi	0	0.138353	0.0628554	0.102471	0.128808	0.0962732	0.120711	0.190347	0.150582	0.13037	0.13037	0.0470325	0.235644	0.127371	0.13037	0.0203607	0.012304
TMUH0110_squamous.ndpi	0	0.246735	0.152787	0.677506	0.13602	0.051149	0.612166	0.878237	0.151535	0.766917	0.766917	0.472884	0.240656	0.151986	0.766917	0.475479	0.564195
TMUH0116_noncancer.ndpi	0	0.0557291	0.0386129	0.033725	0.115269	0.0698385	0.123069	0.0270146	0.151408	0.0160685	0.0160685	0.00995285	0.0293861	0.0367373	0.0160685	0.0146852	0.00410812
TMUH0119_adeno.ndpi	0	0.0381394	0.0149332	0.00218271	0.0964067	0.0839463	0.0908226	0.0165906	0.152123	0.000941935	0.000941935	0.00231306	0.0217568	0.159628	0.000941935	0.0053572	0.00516517
TMUH0120_adeno.ndpi	0	0.00469115	0.00806362	0.00217947	0.102784	0.0694064	0.106568	0.00235177	0.15195	0.00065819	0.00065819	0.000999785	0.00620121	0.396253	0.00065819	0.0259051	0.0508176
TMUH0122_noncancer.ndpi	0	0.157084	0.0548069	0.0446711	0.103105	0.10816	0.117406	0.0674722	0.15223	0.0217612	0.0217612	0.0645043	0.280701	0.198394	0.0217612	0.106307	0.0577957
TMUH0123_adeno.ndpi	0	0.0619642	0.02166	0.0229804	0.134221	0.0661663	0.182225	0.304959	0.151271	0.41717	0.41717	0.578119	0.119413	0.202497	0.41717	0.365551	0.227736
TMUH0125_squamous.ndpi	0	0.101814	0.0811523	0.138542	0.124576	0.057932	0.161208	0.120628	0.152028	0.0654372	0.0654372	0.0535501	0.0577279	0.112545	0.0654372	0.607935	0.524994
TMUH0126_noncancer.ndpi	0	0.0720067	0.021111	0.100794	0.125406	0.0417008	0.216666	0.0204668	0.152154	0.0391854	0.0391854	0.0245263	0.0134151	0.0610075	0.0391854	0.0574078	0.0769077
TMUH0139_noncancer.ndpi	0	0.0660998	0.0389077	0.17807	0.130304	0.0423309	0.138018	0.0213235	0.151926	0.0252629	0.0252629	0.0864531	0.162056	0.265458	0.0252629	0.104696	0.178364
TMUH0142_noncancer.ndpi	0	0.0652551	0.0548588	0.133609	0.130267	0.0404348	0.116291	0.0305381	0.151767	0.00353705	0.00353705	0.00404982	0.0184707	0.148491	0.00353705	0.0272009	0.0464557
TMUH0146_noncancer.ndpi	0	0.060761	0.0352659	0.0391242	0.107074	0.0831141	0.116693	0.0300592	0.15304	0.0192973	0.0192973	0.044262	0.035656	0.0654931	0.0192973	0.401969	0.379417
TMUH0148_noncancer.ndpi	0	0.157627	0.0587433	0.0560809	0.131965	0.0582952	0.115758	0.0198005	0.151988	0.00133781	0.00133781	0.00241753	0.0474866	0.107914	0.00133781	0.0404911	0.00297819
TMUH0157_noncancer.ndpi	0	0.0559521	0.0732779	0.105008	0.127486	0.0416895	0.122916	0.210865	0.152202	0.0472323	0.0472323	0.0103626	0.0190799	0.0695022	0.0472323	0.14009	0.308792
TMUH0159_noncancer.ndpi	0	0.106075	0.0375611	0.0725192	0.124246	0.0484976	0.130949	0.0555949	0.15218	0.0301684	0.0301684	0.00513644	0.0404766	0.218242	0.0301684	0.0229141	0.0511467
TMUH0161_noncancer.ndpi	0	0.123595	0.0963185	0.0590077	0.115378	0.0741128	0.116038	0.041179	0.152659	0.0109559	0.0109559	0.015513	0.0582213	0.108475	0.0109559	0.0884121	0.0763812
TMUH0163_noncancer.ndpi	0	0.0818438	0.0551829	0.0790859	0.0968352	0.096676	0.115242	0.047184	0.152873	0.039454	0.039454	0.151802	0.401209	0.371039	0.039454	0.0468415	0.00688046
TMUH0169_noncancer.ndpi	0	0.0252878	0.020833	0.0234323	0.114769	0.0734516	0.111272	0.0166514	0.153163	0.00731845	0.00731845	0.00431722	0.0399747	0.312563	0.00731845	0.152697	0.0274749
TMUH0173_noncancer.ndpi	0	0.0708561	0.145456	0.198388	0.102272	0.0906333	0.115371	0.0849848	0.153206	0.0828768	0.0828768	0.0336788	0.101686	0.254625	0.0828768	0.236029	0.0120503
TMUH0178_noncancer.ndpi	0	0.0434789	0.0236458	0.120892	0.11378	0.085042	0.111683	0.0220758	0.152806	0.0213657	0.0213657	0.00498102	0.0428769	0.247478	0.0213657	0.177134	0.0269356
TMUH0187_adeno.ndpi	0	0.00513482	0.00309936	0.00145695	0.0230394	0.061446	0.0895903	0.000821778	0.150918	0.000307085	0.000307085	0.000258016	0.000425292	0.142908	0.000307085	0.00431817	0.0069516
TMUH0192_noncancer.ndpi	0	0.0662589	0.0273342	0.0349832	0.125223	0.0444818	0.115621	0.0206104	0.151996	0.135388	0.135388	0.124352	0.0937434	0.0969899	0.135388	0.143278	0.0860823
TMUH0199_noncancer.ndpi	0	0.0561884	0.029484	0.0367483	0.0932278	0.0881847	0.111272	0.0173375	0.153666	0.00502125	0.00502125	0.011313	0.0685658	0.130117	0.00502125	0.0101221	0.00858071
TMUH0201_noncancer.ndpi	0	0.0240787	0.0173991	0.0203779	0.112518	0.0677198	0.112164	0.012534	0.152484	0.00355491	0.00355491	0.00379343	0.0122168	0.0289847	0.00355491	0.014563	0.0360263
TMUH0206_squamous.ndpi	0	0.310836	0.178113	0.868795	0.112686	0.0832361	0.511661	0.923601	0.152302	0.903123	0.903123	0.992163	0.514822	0.151871	0.903123	0.839802	0.766751
TMUH0208_noncancer.ndpi	0	0.0409846	0.0284995	0.0394481	0.108822	0.0862295	0.116513	0.0251356	0.152422	0.00637439	0.00637439	0.0173759	0.110144	0.226477	0.00637439	0.0149355	0.00895281
TMUH0209_noncancer.ndpi	0	0.0300291	0.0214416	0.0212343	0.117994	0.0545047	0.115839	0.0226876	0.152777	0.00138316	0.00138316	0.00392674	0.0150308	0.0272409	0.00138316	0.00274771	0.00264418
TMUH0211_noncancer.ndpi	0	0.026881	0.00936844	0.013627	0.0929924	0.084198	0.115088	0.00849415	0.152763	0.00558336	0.00558336	0.00114351	0.0011689	0.00290971	0.00558336	0.00361243	0.00334324
TMUH0218_noncancer.ndpi	0	0.145358	0.105912	0.158151	0.0214212	0.0496316	0.17519	0.0486077	0.148998	0.0206525	0.0206525	0.0143106	0.000107248	0.0037283	0.0206525	0.00442133	0.0241235
TMUH0219_adeno.ndpi	0	0.0400604	0.0142529	0.0371252	0.103798	0.0824946	0.115253	0.0192727	0.152218	0.013492	0.013492	0.00272528	0.0267802	0.0269952	0.013492	0.00538764	0.0070875
TMUH0221_noncancer.ndpi	0	0.0364248	0.0210918	0.0374685	0.0978912	0.0827984	0.115154	0.0149922	0.153028	0.0179285	0.0179285	0.00932485	0.0587752	0.0531841	0.0179285	0.0362089	0.0203884
TMUH0224_noncancer.ndpi	0	0.0270125	0.0162121	0.0136495	0.100268	0.0806499	0.110886	0.0113319	0.153009	0.00100536	0.00100536	0.000670999	0.00134178	0.00246542	0.00100536	0.000538109	0.000739091
TMUH0225_noncancer.ndpi	0	0.0288693	0.022803	0.0279477	0.119815	0.0790175	0.112422	0.0122152	0.152218	0.0130242	0.0130242	0.00461773	0.0824672	0.181058	0.0130242	0.0217748	0.0119769
TMUH0229_noncancer.ndpi	0	0.036474	0.0224924	0.0364446	0.115582	0.0593766	0.111066	0.0166599	0.152559	0.0179192	0.0179192	0.00380465	0.00694178	0.0133317	0.0179192	0.0180944	0.0278802
TMUH0240_noncancer.ndpi	0	0.0494243	0.0446013	0.0389975	0.120375	0.0521203	0.115161	0.0240518	0.152514	0.00413473	0.00413473	0.00740079	0.0208326	0.0241506	0.00413473	0.00527204	0.01251
TMUH0275_noncancer.ndpi	0	0.0282508	0.0157693	0.0230123	0.108308	0.0697816	0.110886	0.0108781	0.152777	0.0209813	0.0209813	0.233297	0.120417	0.0523555	0.0209813	0.019171	0.005845
TMUH0277_noncancer.ndpi	0	0.0347869	0.0168373	0.0368309	0.0957459	0.0872679	0.116313	0.0168285	0.150723	0.00368787	0.00368787	0.00180895	0.00420988	0.00886585	0.00368787	0.00215607	0.00987713
TMUH0280_adeno.ndpi	0	0.0276584	0.0117775	0.0205114	0.104356	0.0764832	0.092205	0.0408225	0.152072	0.00856224	0.00856224	0.0429678	0.0537715	0.0666904	0.00856224	0.0484289	0.11675
TMUH0285_noncancer.ndpi	0	0.0636461	0.0608204	0.0927303	0.0978091	0.0890962	0.116221	0.314493	0.152695	0.0222153	0.0222153	0.00621783	0.0546687	0.077991	0.0222153	0.339428	0.451581
TMUH0292_noncancer.ndpi	0	0.0598452	0.023816	0.0304075	0.117233	0.0626092	0.115543	0.0277389	0.152028	0.0150038	0.0150038	0.00640013	0.0720376	0.0497314	0.0150038	0.0216864	0.0548514
TMUH0296_noncancer.ndpi	0	0.0816343	0.0356513	0.0493154	0.113197	0.0666511	0.118077	0.012439	0.152313	0.0604251	0.0604251	0.0470957	0.287647	0.131035	0.0604251	0.116073	0.02409
TMUH0310_noncancer.ndpi	0	0.0792957	0.0483664	0.0939548	0.0951084	0.0980771	0.124342	0.043137	0.150476	0.0561922	0.0561922	0.0380373	0.0172347	0.0708667	0.0561922	0.0198721	0.0054613
TMUH0313_noncancer.ndpi	0	0.0501281	0.0268807	0.0212398	0.114091	0.0926941	0.113057	0.0139891	0.151955	0.00180161	0.00180161	0.0573315	0.134649	0.376719	0.00180161	0.0148947	0.0848115
TMUH0316_noncancer.ndpi	0	0.0304324	0.0190786	0.0208264	0.120941	0.0557879	0.115535	0.0165796	0.152093	0.00853911	0.00853911	0.00281419	0.0757668	0.106881	0.00853911	0.00693868	0.00223218
TMUH0318_noncancer.ndpi	0	0.519276	0.0960465	0.234115	0.120489	0.110028	0.116674	0.093593	0.151163	0.0852168	0.0852168	0.36272	0.212717	0.233898	0.0852168	0.137561	0.100106
TMUH0326_noncancer.ndpi	0	0.0298738	0.019985	0.0290459	0.105072	0.110202	0.115897	0.0126801	0.150922	0.0122609	0.0122609	0.0236259	0.0408429	0.137036	0.0122609	0.0331677	0.0727674
TMUH0328_squamous.ndpi	0	0.170619	0.150037	0.452619	0.125919	0.065385	0.132113	0.834264	0.151839	0.989739	0.989739	0.966283	0.728135	0.242565	0.989739	0.901115	0.571892
TMUH0342_noncancer.ndpi	0	0.0696196	0.0442003	0.0320482	0.128864	0.0745629	0.111838	0.0348677	0.151523	0.0111645	0.0111645	0.0195299	0.0368957	0.101472	0.0111645	0.490658	0.756181
TMUH0347_noncancer.ndpi	0	0.150436	0.0426402	0.0607915	0.114229	0.0983038	0.115801	0.0346481	0.151	0.0190497	0.0190497	0.00844495	0.0476166	0.15336	0.0190497	0.0591311	0.0383922
TMUH0348_noncancer.ndpi	0	0.0387652	0.0239738	0.0330741	0.10939	0.0808898	0.115277	0.0237945	0.152103	0.00395139	0.00395139	0.00455724	0.034044	0.0666231	0.00395139	0.0195135	0.0260061
TMUH0354_noncancer.ndpi	0	0.0661718	0.0349667	0.0354573	0.124786	0.0564595	0.115754	0.0242468	0.151934	0.0357798	0.0357798	0.0413751	0.137009	0.127711	0.0357798	0.0921927	0.0546515
TMUH0377_adeno.ndpi	0	0.232972	0.273936	0.269235	0.0427738	0.113935	0.334372	0.43785	0.131777	0.125138	0.125138	0.169735	0.00219503	0.0171709	0.125138	0.78655	0.0114684
TMUH0392_adeno.ndpi	0	0.547203	0.391329	0.406792	0.131399	0.127741	0.211806	0.623545	0.150642	0.180514	0.180514	0.440782	0.243525	0.289963	0.180514	0.0219208	0.0108487
TMUH0394_adeno.ndpi	0	0.102139	0.0505468	0.041638	0.0909283	0.0843365	0.102836	0.0934052	0.152683	0.0421855	0.0421855	0.0158741	0.00964662	0.218677	0.0421855	0.021005	0.0380975
TMUH0398_adeno.ndpi	0	0.0277215	0.0321346	0.0222231	0.110518	0.0767097	0.114783	0.0226083	0.152379	0.00469322	0.00469322	0.0114902	0.0174856	0.134561	0.00469322	0.0617303	0.110407
TMUH0400_adeno.ndpi	0	0.0249392	0.0122759	0.0396336	0.0847353	0.0796874	0.0894879	0.00765872	0.151044	0.0116703	0.0116703	0.00527211	0.0106281	0.118407	0.0116703	0.00263591	0.000682947
TMUH0408_noncancer.ndpi	0	0.0394544	0.0448763	0.0526262	0.103287	0.0777658	0.115054	0.0239648	0.152747	0.0063489	0.0063489	0.0644879	0.0631999	0.0223481	0.0063489	0.0329635	0.024298
TMUH0411_adeno.ndpi	0	0.0733349	0.0594816	0.067289	0.072403	0.102453	0.128725	0.0252334	0.151229	0.00537688	0.00537688	0.0109881	0.0203909	0.0528301	0.00537688	0.0024603	0.00177936
TMUH0413_adeno.ndpi	0	0.0918979	0.104022	0.0896768	0.121279	0.0702108	0.194892	0.104364	0.151643	0.0414813	0.0414813	0.0159191	0.0480356	0.0916985	0.0414813	0.085561	0.299111
TMUH0419_adeno.ndpi	0	0.00923841	0.0044935	0.0033726	0.0446134	0.0872448	0.124624	0.0011588	0.149732	0.153548	0.153548	0.11128	0.055873	0.139767	0.153548	0.0185208	0.0633736
TMUH0420_squamous.ndpi	0	0.0926177	0.319381	0.534192	0.113359	0.0950357	0.116546	0.50422	0.151768	0.45872	0.45872	0.0392838	0.132414	0.16291	0.45872	0.35637	0.42927
TMUH0426_noncancer.ndpi	0	0.0472063	0.019575	0.025093	0.121698	0.0608705	0.111825	0.0327761	0.152109	0.00646698	0.00646698	0.018783	0.0524048	0.14962	0.00646698	0.0409192	0.098751
TMUH0430_adeno.ndpi	0	0.270795	0.229832	0.13846	0.118346	0.108759	0.141103	0.0761037	0.151591	0.0289666	0.0289666	0.0676961	0.0210496	0.336237	0.0289666	0.110134	0.0413695
TMUH0447_squamous.ndpi	0	0.281923	0.136409	0.246805	0.128513	0.0581573	0.115853	0.26342	0.152161	0.0154532	0.0154532	0.00847475	0.203064	0.118938	0.0154532	0.3635	0.0973586
TMUH0449_adeno.ndpi	0	0.0402579	0.0370683	0.0320398	0.120428	0.0560553	0.111291	0.0144712	0.152253	0.028429	0.028429	0.0124899	0.113028	0.207156	0.028429	0.0265235	0.0471357
TMUH0453_noncancer.ndpi	0	0.267099	0.0553222	0.324507	0.192552	0.129208	0.114281	0.0656564	0.146266	0.00909406	0.00909406	0.133188	0.213253	0.230798	0.00909406	0.113603	0.130487
TMUH0454_noncancer.ndpi	0	0.169054	0.0400919	0.111526	0.176782	0.100543	0.112595	0.126191	0.148522	0.0313092	0.0313092	0.133818	0.146893	0.271204	0.0313092	0.335835	0.0850133
TMUH0457_noncancer.ndpi	0	0.634722	0.198321	0.192767	0.213685	0.142596	0.113195	0.534592	0.148156	0.260778	0.260778	0.358881	0.597281	0.434312	0.260778	0.406881	0.436484
TMUH0475_adeno.ndpi	0	0.012281	0.00403718	0.00174715	0.0896167	0.0799184	0.129164	0.0163445	0.151461	0.00201271	0.00201271	0.00501425	0.00274564	0.0718958	0.00201271	0.0211774	0.0428338
TMUH0481_noncancer.ndpi	0	0.036276	0.0255766	0.0241506	0.116856	0.0552798	0.110927	0.0175429	0.152388	0.0333593	0.0333593	0.011991	0.0296934	0.0139092	0.0333593	0.0117099	0.0185538
TMUH0484_noncancer.ndpi	0	0.101011	0.0271729	0.0244858	0.14223	0.138063	0.119841	0.0283219	0.149038	0.0279889	0.0279889	0.00984748	0.120153	0.185486	0.0279889	0.190306	0.462282
TMUH0485_noncancer.ndpi	0	0.161265	0.0311203	0.0275455	0.126392	0.0527665	0.116577	0.0354965	0.152005	0.00726699	0.00726699	0.032483	0.0421986	0.0710911	0.00726699	0.00469208	0.0139336
TMUH0489_adeno.ndpi	0	0.000282906	0.00136802	0.000430373	0.0515406	0.0880851	0.101133	0.000437009	0.15081	0.000540018	0.000540018	0.000208625	0.00868725	0.138589	0.000540018	0.000119728	0.00189486
TMUH0500_noncancer.ndpi	0	0.0765058	0.0304625	0.0728361	0.123606	0.0444773	0.112208	0.0122658	0.152154	0.0139226	0.0139226	0.00522946	0.0340616	0.0422061	0.0139226	0.00745704	0.0172061
TMUH0502_squamous.ndpi	0	0.11066	0.211798	0.663236	0.120179	0.0654161	0.445712	0.881991	0.152117	0.38427	0.38427	0.0922795	0.0965358	0.189935	0.38427	0.694595	0.277612
TMUH0504_adeno.ndpi	0	0.508245	0.38651	0.375166	0.111788	0.114606	0.695098	0.634066	0.151822	0.248737	0.248737	0.503928	0.249925	0.122028	0.248737	0.161064	0.227845
TMUH0506_squamous.ndpi	0	0.533325	0.362262	0.65083	0.110208	0.107682	0.611069	0.608484	0.152489	0.966706	0.966706	0.933952	0.363256	0.351129	0.966706	0.306379	0.24376
TMUH0511_noncancer.ndpi	0	0.0369244	0.0988468	0.0851583	0.123643	0.0600603	0.136235	0.0475811	0.151642	0.0172526	0.0172526	0.0111601	0.0532975	0.190431	0.0172526	0.0519701	0.010624
TMUH0516_noncancer.ndpi	0	0.0375455	0.00766318	0.0212629	0.116093	0.0704225	0.11503	0.0091008	0.143702	0.00384183	0.00384183	0.00284551	0.0213416	0.0809431	0.00384183	0.00792242	0.017299
TMUH0522_noncancer.ndpi	0	0.0409817	0.0135272	0.0329053	0.0775341	0.0852134	0.115036	0.0130437	0.141344	0.00167361	0.00167361	0.0025683	0.000723768	0.00770422	0.00167361	0.00569136	0.0049921
TMUH0530_adeno.ndpi	0	0.202885	0.0560192	0.122721	0.11067	0.0694767	0.10145	0.0473194	0.152528	0.007382	0.007382	0.0186354	0.0695726	0.0602571	0.007382	0.0977649	0.0475499
TMUH0537_adeno.ndpi	0	0.0715365	0.0376655	0.0484425	0.12798	0.127792	0.137103	0.0246235	0.139647	0.0129318	0.0129318	0.0111803	0.0323596	0.138651	0.0129318	0.177106	0.0741687
TMUH0539_adeno.ndpi	0	0.022738	0.0102212	0.0091497	0.0829572	0.0810173	0.114992	0.00950996	0.136906	0.0442607	0.0442607	0.0343884	0.0345648	0.0338517	0.0442607	0.051718	0.0474748
TMUH0552_adeno.ndpi	0	0.108411	0.0761222	0.0701936	0.118538	0.0558197	0.0942414	0.0459257	0.151761	0.00740493	0.00740493	0.0109458	0.0240996	0.05362	0.00740493	0.0147683	0.02125
TMUH0575_adeno.ndpi	0	0.022227	0.025158	0.0364842	0.10545	0.0749093	0.0924596	0.0216647	0.152287	0.00119296	0.00119296	0.0024388	0.0341371	0.0777398	0.00119296	0.0397086	0.0217101
TMUH0586_adeno.ndpi	0	0.0286318	0.0043334	0.00555873	0.0828312	0.0740096	0.0893142	0.00343235	0.151955	0.000384767	0.000384767	0.00459891	0.000796791	0.115338	0.000384767	0.00108123	0.0142523
TMUH0587_adeno.ndpi	0	0.00699045	0.00582669	0.00269904	0.086702	0.0725884	0.0890283	0.00147493	0.151642	0.00144357	0.00144357	0.00199419	0.0141379	0.105811	0.00144357	0.00666717	0.0184708
TMUH0594_noncancer.ndpi	0	0.0194015	0.011901	0.0060835	0.126998	0.0340807	0.11501	0.00850351	0.152077	0.0190784	0.0190784	0.00344051	0.0100076	0.09151	0.0190784	0.0154267	0.0134319
TMUH0602_noncancer.ndpi	0	0.104139	0.0203028	0.021775	0.126307	0.0458907	0.144213	0.0221159	0.152079	0.00477385	0.00477385	0.0440032	0.134432	0.14143	0.00477385	0.037602	0.0954978
TMUH0620_noncancer.ndpi	0	0.0895602	0.0324786	0.0676373	0.0825704	0.098785	0.115253	0.0201454	0.152598	0.000773962	0.000773962	2.04579e-05	0.00112	0.0727717	0.000773962	0.00141056	0.000698206
TMUH0623_noncancer.ndpi	0	0.0356769	0.0409643	0.0340298	0.0958639	0.0869386	0.114875	0.0304894	0.152393	0.00930094	0.00930094	0.0310961	0.0360189	0.135047	0.00930094	0.0350556	0.0111432
TMUH0625_noncancer.ndpi	0	0.0405901	0.0230858	0.191652	0.130642	0.0421045	0.131342	0.0203452	0.151851	0.401075	0.401075	0.832891	0.64472	0.215085	0.401075	0.184354	0.0688171
TMUH0626_noncancer.ndpi	0	0.0585351	0.061134	0.121767	0.131023	0.0423693	0.123525	0.0382857	0.151731	0.247999	0.247999	0.190725	0.0599455	0.191033	0.247999	0.519823	0.562409
TMUH0634_noncancer.ndpi	0	0.0554403	0.043334	0.0379141	0.1161	0.0603761	0.115463	0.0176333	0.152582	0.00278551	0.00278551	0.00566715	0.00957647	0.0434049	0.00278551	0.00578549	0.00414734
TMUH0644_adeno.ndpi	0	0.0624842	0.0216469	0.0418821	0.123389	0.0431361	0.116032	0.0166433	0.15226	0.00746421	0.00746421	0.00293193	0.0197699	0.0484964	0.00746421	0.0310684	0.0176115
TMUH0648_adeno.ndpi	0	0.0217458	0.0182114	0.00380039	0.0296134	0.0648988	0.0891923	0.0233103	0.151855	0.0138045	0.0138045	0.0341207	0.245541	0.14772	0.0138045	0.0159624	0.0230561
TMUH0649_adeno.ndpi	0	0.000495426	0.000315343	0.000238644	0.0884367	0.0792418	0.0904692	0.00306544	0.152319	9.5893e-05	9.5893e-05	1.91356e-05	9.96208e-05	0.0250958	9.5893e-05	2.96269e-05	9.7426e-05
TMUH0651_adeno.ndpi	0	0.126591	0.099772	0.242249	0.111682	0.0592432	0.0890951	0.0197965	0.151989	0.00609756	0.00609756	0.246455	0.00861709	0.0615651	0.00609756	0.101805	0.0501575
TMUH0653_noncancer.ndpi	0	0.100145	0.273571	0.803521	0.128007	0.050811	0.638117	0.348632	0.151965	0.131244	0.131244	0.131151	0.024799	0.0788905	0.131244	0.02389	0.200036
TMUH0663_squamous.ndpi	0	0.0681523	0.070172	0.05534	0.122965	0.0531042	0.19919	0.264986	0.152082	0.186866	0.186866	0.416245	0.0417088	0.0770961	0.186866	0.200625	0.150174
TMUH0670_noncancer.ndpi	0	0.0558655	0.0492109	0.0551506	0.125729	0.0382238	0.135188	0.0111523	0.152141	0.0235792	0.0235792	0.00781023	0.0310956	0.0868012	0.0235792	0.198475	0.114208
TMUH0672_adeno.ndpi	0	0.0265132	0.0646227	0.0227773	0.114829	0.0522239	0.0933986	0.0170223	0.151415	0.0150618	0.0150618	0.0051709	0.0142089	0.0340747	0.0150618	0.0752825	0.0658667
TMUH0689_noncancer.ndpi	0	0.0459036	0.0189853	0.0255912	0.116712	0.0594399	0.114741	0.0193458	0.152376	0.0257643	0.0257643	0.0138977	0.0279552	0.0702216	0.0257643	0.0214807	0.0229565
TMUH0700_adeno.ndpi	0	0.00207484	0.000276265	0.000152927	0.0646568	0.0659327	0.0899474	0.000152567	0.151827	8.09014e-06	8.09014e-06	0.000170589	0.000249313	0.0343471	8.09014e-06	9.01829e-05	0.00123418
TMUH0713_adeno.ndpi	0	0.314619	0.0148886	0.0467872	0.0964494	0.0828131	0.0978363	0.0284984	0.152143	0.000497587	0.000497587	0.00106705	0.0117785	0.0751308	0.000497587	0.0103326	0.0126737
TMUH0728_noncancer.ndpi	0	0.0533488	0.0160704	0.153652	0.118544	0.0841023	0.117158	0.0203978	0.151126	0.0122121	0.0122121	0.00587766	0.0790818	0.131925	0.0122121	0.0185132	0.0182596
TMUH0733_noncancer.ndpi	0	0.0503061	0.0182546	0.0344605	0.121619	0.0512534	0.111289	0.014111	0.152097	0.00544732	0.00544732	0.0154449	0.00532758	0.00800264	0.00544732	0.0104252	0.0359465
TMUH0738_noncancer.ndpi	0	0.0835277	0.0637245	0.0758825	0.111064	0.0898096	0.166741	0.0215839	0.151521	0.0136739	0.0136739	0.0161979	0.109202	0.286462	0.0136739	0.00808792	0.0251431
TMUH0739_adeno.ndpi	0	0.0532226	0.0355507	0.0194184	0.108064	0.0669747	0.0967209	0.0472785	0.152311	0.0243001	0.0243001	0.0218975	0.0558992	0.0736032	0.0243001	0.028407	0.120686
TMUH0760_noncancer.ndpi	0	0.131926	0.0368735	0.093392	0.123936	0.0557284	0.116534	0.0254174	0.151971	0.0041374	0.0041374	0.0109308	0.0527364	0.0699465	0.0041374	0.053601	0.0401894
TMUH0761_adeno.ndpi	0	0.0668011	0.0763387	0.0345287	0.0724457	0.0943485	0.0891923	0.0188042	0.153641	0.00493944	0.00493944	0.0071294	0.035918	0.036946	0.00493944	0.00728329	0.0201465
TMUH0765_adeno.ndpi	0	0.0902977	0.0383543	0.037493	0.0496258	0.0911359	0.10161	0.0223228	0.153427	0.00828082	0.00828082	0.00487586	0.021656	0.0814538	0.00828082	0.00485238	0.00416936
TMUH0785_squamous.ndpi	0	0.0778309	0.0530613	0.046228	0.099627	0.0803248	0.201268	0.0641903	0.152095	0.0584184	0.0584184	0.028993	0.182632	0.119335	0.0584184	0.0709104	0.0402939
TMUH0790_noncancer.ndpi	0	0.0250402	0.00766278	0.0113266	0.125244	0.0390566	0.11531	0.00752854	0.152173	0.0159388	0.0159388	0.00216271	0.0284987	0.0456906	0.0159388	0.0407427	0.088185
TMUH0794_adeno.ndpi	0	0.0584153	0.0503417	0.0455881	0.116855	0.057892	0.115054	0.0118522	0.152403	0.0130938	0.0130938	0.007661	0.0264995	0.0482491	0.0130938	0.022667	0.0107648
TMUH0796_noncancer.ndpi	0	0.0454737	0.0213361	0.102425	0.115303	0.0745637	0.120111	0.0438741	0.15228	0.022306	0.022306	0.0334045	0.0325484	0.0564737	0.022306	0.010308	0.0781204
TMUH0799_noncancer.ndpi	0	0.0294807	0.0157933	0.0689201	0.109154	0.0970426	0.11253	0.0310216	0.152031	0.003621	0.003621	0.00558312	0.0387139	0.0640988	0.003621	0.0342493	0.0400401
TMUH0806_adeno.ndpi	0	0.0351278	0.0224626	0.0308805	0.101962	0.0731962	0.0957206	0.0209918	0.151756	0.00615078	0.00615078	0.00275147	0.0332791	0.0929666	0.00615078	0.00273885	0.00334872
TMUH0809_squamous.ndpi	0	0.115913	0.159983	0.115295	0.12966	0.0936314	0.240068	0.159756	0.15016	0.119735	0.119735	0.0564594	0.0226054	0.111798	0.119735	0.18464	0.0959048
TMUH0812_noncancer.ndpi	0	0.0652412	0.0163833	0.0255395	0.120941	0.0486108	0.115034	0.0127857	0.152255	0.00481031	0.00481031	0.00908734	0.223105	0.146454	0.00481031	0.0463584	0.0106682
TMUH0826_noncancer.ndpi	0	0.0639286	0.0409456	0.0573341	0.0370284	0.0775316	0.169961	0.0540815	0.153295	0.032891	0.032891	0.0102996	0.047643	0.0340883	0.032891	0.0199582	0.0094145
TMUH0833_noncancer.ndpi	0	0.0407738	0.0178451	0.0262168	0.105116	0.0718446	0.115305	0.0110641	0.152511	0.00289065	0.00289065	0.00162861	0.0071053	0.0134281	0.00289065	0.00292208	0.00462859
TMUH0836_noncancer.ndpi	0	0.0718051	0.0280288	0.0466317	0.122827	0.0628729	0.118159	0.0204133	0.151491	0.00348181	0.00348181	0.00664676	0.0463434	0.15737	0.00348181	0.000361142	0.0166603
TMUH0846_noncancer.ndpi	0	0.0381489	0.0221827	0.0133776	0.125902	0.0396709	0.116299	0.00569969	0.151988	0.00585823	0.00585823	0.0328908	0.0185606	0.0343201	0.00585823	0.060591	0.323349
TMUH0847_noncancer.ndpi	0	0.0298843	0.0179709	0.0160922	0.124714	0.045934	0.116414	0.012842	0.151943	0.00122203	0.00122203	0.00340698	0.0218919	0.0508551	0.00122203	0.0116031	0.0634578
TMUH0851_adeno.ndpi	0	0.00931489	0.0180135	0.00854902	0.101828	0.0671392	0.100387	0.00547813	0.151874	0.00105001	0.00105001	0.00144183	0.00253586	0.0862198	0.00105001	0.00185448	0.00895951
TMUH0854_noncancer.ndpi	0	0.0595472	0.0219053	0.0364923	0.125117	0.0411296	0.115353	0.0184578	0.152077	0.0131818	0.0131818	0.00578082	0.0242494	0.0300125	0.0131818	0.0361187	0.0741292
TMUH0870_adeno.ndpi	0	0.0132329	0.0063808	0.00427436	0.0199332	0.045764	0.0891923	0.00412773	0.131159	0.0108767	0.0108767	0.0181651	0.00730704	0.0687893	0.0108767	0.0115633	0.000293817
TMUH0878_noncancer.ndpi	0	0.0808309	0.028077	0.0716707	0.235239	0.152611	0.159682	0.0545502	0.142539	0.149644	0.149644	0.240012	0.0353089	0.0851456	0.149644	0.100808	0.0385125
TMUH0881_noncancer.ndpi	0	0.083992	0.137773	0.105251	0.174229	0.155095	0.256359	0.294792	0.144694	0.0505102	0.0505102	0.0161668	0.135031	0.16554	0.0505102	0.0261488	0.0574601
TMUH0886_noncancer.ndpi	0	0.0251762	0.181258	0.0151926	0.127251	0.0560973	0.186207	0.0562669	0.15047	0.00752451	0.00752451	0.0509287	0.0547797	0.0742183	0.00752451	0.145428	0.171792
TMUH0890_adeno.ndpi	0	0.000492642	1.70747e-05	3.28888e-05	0.0541122	0.0676738	0.0891923	1.32174e-06	0.1458	1.93961e-05	1.93961e-05	0.000183428	0.000323718	0.0608605	1.93961e-05	6.3737e-05	0.000287172
TMUH0895_adeno.ndpi	0	0.00112757	4.11062e-05	1.89014e-05	0.0589492	0.0863563	0.0887512	1.56091e-06	0.141694	0.000239035	0.000239035	0.00114817	0.000710641	0.075777	0.000239035	0.00209545	0.0010453
TMUH0916_adeno.ndpi	0	0.000122825	3.24628e-05	1.31184e-05	0.0100252	0.0371474	0.0891842	1.19599e-07	0.127957	0.000100345	0.000100345	0.000729302	0.00538724	0.0697707	0.000100345	0.0012113	0.00276244
TMUH0917_adeno.ndpi	0	0.000403295	1.11846e-05	2.19871e-06	0.00141636	0.005869	0.0891923	1.3327e-07	0.125892	0.00346817	0.00346817	0.00852042	0.0223319	0.174026	0.00346817	0.00179105	0.0202051
TMUH0919_adeno.ndpi	0	0.004332	0.00155697	0.00181391	0.0387142	0.0787587	0.0902868	8.21476e-05	0.138052	0.0016141	0.0016141	0.0031785	0.0331042	0.0500099	0.0016141	0.0112224	0.0253432
TMUH0923_adeno.ndpi	0	0.116638	0.0525453	0.0403658	0.118322	0.122199	0.137443	0.0783718	0.139139	0.0249008	0.0249008	0.0526149	0.105229	0.0664805	0.0249008	0.0117304	0.00986027
TMUH0924_adeno.ndpi	0	0.0498451	0.00673468	0.00640728	0.140679	0.17847	0.0900069	0.0059429	0.136853	0.000556489	0.000556489	0.000411357	0.0195402	0.0833419	0.000556489	0.0177577	0.0023726
TMUH0929_adeno.ndpi	0	0.103354	0.0843276	0.0291659	0.0902425	0.10663	0.116164	0.0728601	0.13205	0.010566	0.010566	0.0231511	0.0528048	0.0813544	0.010566	0.0383096	0.132403
TMUH0957_noncancer.ndpi	0	0.032462	0.024207	0.0205605	0.102727	0.063781	0.110945	0.0126362	0.142598	0.018623	0.018623	0.00976219	0.00175864	0.0214723	0.018623	0.0196172	0.0128991
TMUH0958_noncancer.ndpi	0	0.0332016	0.0235659	0.0183848	0.106345	0.0643727	0.110949	0.00643195	0.143531	0.0106139	0.0106139	0.0222849	0.00632046	0.0257133	0.0106139	0.0188806	0.0678413
TMUH0960_adeno.ndpi	0	0.00155052	0.000261275	8.00809e-05	0.00405725	0.0121916	0.0895407	7.2003e-06	0.137481	2.46741e-05	2.46741e-05	1.56447e-05	0.000146649	0.091528	2.46741e-05	0.0027605	0.0107562
TMUH0964_adeno.ndpi	0	0.028295	0.0274052	0.0255654	0.0437053	0.0862754	0.126525	0.0320157	0.135625	0.00790434	0.00790434	0.00112747	0.00223405	0.0858068	0.00790434	0.0159165	0.0381901
TMUH0970_noncancer.ndpi	0	0.141826	0.0363942	0.0421982	0.0890027	0.102954	0.124475	0.0266176	0.140834	0.00398022	0.00398022	0.00363914	0.0159947	0.0514729	0.00398022	0.00410106	0.0010356
TMUH0974_adeno.ndpi	0	0.00432481	0.000526274	0.000529175	0.0361857	0.0789091	0.0895019	0.000183444	0.133919	0.000431579	0.000431579	0.000524501	0.0139823	0.0527399	0.000431579	0.0153812	0.0622209
TMUH0975_adeno.ndpi	0	0.00450152	0.00351392	0.00173892	0.0634928	0.0922632	0.0891923	0.000743144	0.139462	0.000255334	0.000255334	0.000427517	0.00968917	0.0832955	0.000255334	0.00597757	0.137331
TMUH0981_noncancer.ndpi	0	0.0275876	0.0203408	0.0115992	0.0707167	0.0933461	0.120011	0.0123409	0.146017	0.00535862	0.00535862	0.000498754	0.0207488	0.0212101	0.00535862	0.00390631	0.000981084
TMUH1006_noncancer.ndpi	0	0.103544	0.118166	0.159705	0.0649748	0.0912702	0.161482	0.024705	0.139447	0.00828105	0.00828105	0.00583656	0.00829867	0.0170702	0.00828105	0.0363614	0.00193566
TMUH1023_adeno.ndpi	0	0.00727072	0.0019443	0.00622237	0.0544156	0.0983968	0.0891923	0.00211687	0.131805	0.00101057	0.00101057	0.00392804	0.00573455	0.127755	0.00101057	0.001977	0.026282
TMUH1024_noncancer.ndpi	0	0.173015	0.0530924	0.0743811	0.130307	0.126091	0.367078	0.10881	0.136122	0.00758095	0.00758095	0.0266188	0.0699777	0.087576	0.00758095	0.142918	0.164763
TMUH1036_noncancer.ndpi	0	0.142899	0.150798	0.0854212	0.113734	0.143579	0.187259	0.0638884	0.141412	0.0268571	0.0268571	0.0623372	0.0448504	0.198197	0.0268571	0.0154311	0.0804513
TMUH1037_noncancer.ndpi	0	0.198559	0.19834	0.104062	0.0974366	0.114819	0.365662	0.0914572	0.146116	0.0103902	0.0103902	0.170865	0.0463037	0.0321427	0.0103902	0.0113951	0.0193242
TMUH1041_squamous.ndpi	0	0.238509	0.125484	0.276256	0.234005	0.397071	0.247043	0.273107	0.124466	0.0225611	0.0225611	0.0314603	0.00336453	0.100315	0.0225611	0.189859	0.13324
TMUH1048_squamous.ndpi	0	0.0482539	0.0611943	0.220036	0.137522	0.187729	0.125451	0.178032	0.131441	0.223035	0.223035	0.0701331	0.351697	0.135767	0.223035	0.171	0.601687
TMUH1085_noncancer.ndpi	0	0.0637088	0.0609493	0.0690546	0.0698011	0.0909421	0.115184	0.021517	0.131797	0.0279363	0.0279363	0.0648516	0.0336416	0.033055	0.0279363	0.0379989	0.0197824
TMUH1088_adeno.ndpi	0	0.0398885	0.0285865	0.0392438	0.0961067	0.0939874	0.11527	0.0322123	0.144437	0.0230688	0.0230688	0.0444966	0.154723	0.284985	0.0230688	0.0368585	0.05371
TMUH1093_adeno.ndpi	0	0.0434642	0.00786208	0.00600682	0.0513269	0.0888024	0.10203	0.011435	0.140268	0.00371511	0.00371511	0.00903519	0.00700696	0.0218496	0.00371511	0.00960711	0.00534402
TMUH1126_adeno.ndpi	0	0.000482742	0.00013383	2.68759e-05	0.000403793	0.00174974	0.0891867	1.68356e-06	0.117357	3.2523e-05	3.2523e-05	0.000122494	0.00994961	0.163197	3.2523e-05	0.000103202	0.00362384
TMUH1129_adeno.ndpi	0	0.00100272	3.65925e-05	1.89071e-05	0.0442137	0.0865144	0.0891923	3.07644e-06	0.129536	0.000515269	0.000515269	0.000445433	0.00183328	0.0377276	0.000515269	9.93258e-05	0.00067577
TMUH1133_adeno.ndpi	0	0.059085	0.0176393	0.0238788	0.127633	0.0577371	0.146214	0.0236934	0.148562	0.00714338	0.00714338	0.00936974	0.0192253	0.048074	0.00714338	0.0341551	0.0158604
TMUH1135_adeno.ndpi	0	0.000285146	0.000159108	4.4554e-05	0.0019668	0.0087851	0.0891804	2.76247e-05	0.138425	3.21852e-05	3.21852e-05	0.000182503	0.000273372	0.0385501	3.21852e-05	0.000735961	0.00154874
TMUH1139_adeno.ndpi	0	0.000255052	0.000183761	2.17255e-05	0.00420305	0.0268072	0.0891923	2.53755e-05	0.131724	0.000169983	0.000169983	0.000188304	0.00186899	0.0812589	0.000169983	0.00206771	0.022061
TMUH1157_noncancer.ndpi	0	0.0551912	0.013392	0.322871	0.12117	0.0635868	0.115295	0.0142057	0.151619	0.0835124	0.0835124	0.0137064	0.0725741	0.116432	0.0835124	0.132449	0.014501
TMUH1166_adeno.ndpi	0	0.0129856	0.00389477	0.00199616	0.077529	0.0872616	0.0900687	0.00963721	0.136421	0.00417027	0.00417027	0.0041918	0.00421946	0.0170168	0.00417027	0.0033218	0.00751807
TMUH1175_adeno.ndpi	0	0.0911192	0.0285068	0.0482656	0.0922767	0.0870337	0.18775	0.0422531	0.144386	0.00529321	0.00529321	0.00314235	0.00403964	0.0527195	0.00529321	0.0114916	0.0241763
TMUH1176_adeno.ndpi	0	0.0481677	0.0172851	0.028779	0.107006	0.0785707	0.0916813	0.016188	0.144906	0.00745755	0.00745755	0.00946303	0.022832	0.0472403	0.00745755	0.0280297	0.0444058
TMUH1179_adeno.ndpi	0	0.0138343	0.00130654	0.00294324	0.0888959	0.0754123	0.0907615	0.000422157	0.144736	0.00256362	0.00256362	0.000731196	0.000197028	0.124591	0.00256362	0.0240125	0.00499111
TMUH1184_adeno.ndpi	0	0.426612	0.00265873	0.00810202	0.0675541	0.105521	0.135484	0.00131785	0.120921	7.22736e-05	7.22736e-05	0.000329864	0.000481295	0.0562626	7.22736e-05	0.003766	0.000115339
TMUH1189_adeno.ndpi	0	0.395267	0.337473	0.30409	0.106786	0.155544	0.188234	0.252692	0.141221	0.0251193	0.0251193	0.0107918	0.00718999	0.0435289	0.0251193	0.0694144	0.100698
TMUH1190_adeno.ndpi	0	0.559926	0.0664452	0.151279	0.0957251	0.141186	0.205043	0.111965	0.135262	0.0488719	0.0488719	0.245918	0.0138739	0.0331201	0.0488719	0.0297906	0.132537
TMUH1194_noncancer.ndpi	0	0.133564	0.0772647	0.0811319	0.100167	0.109038	0.201739	0.0610644	0.149514	0.0501696	0.0501696	0.0550185	0.32353	0.112893	0.0501696	0.0286401	0.00677935
TMUH1234_adeno.ndpi	0	0.0136012	0.00251914	0.00139497	0.0929471	0.0672839	0.0891923	0.000725355	0.14557	0.000914577	0.000914577	0.00093792	0.0126833	0.0314161	0.000914577	0.00228449	0.00734016
TMUH1241_noncancer.ndpi	0	0.101516	0.0155233	0.00926086	0.0499447	0.0956982	0.111373	0.0139089	0.121816	0.00983749	0.00983749	0.00151815	0.0330103	0.10277	0.00983749	0.00551876	0.00125338
TMUH1249_adeno.ndpi	0	0.00649327	0.000999889	0.00100749	0.0924189	0.12213	0.0891923	0.000529137	0.132795	0.00074321	0.00074321	0.00128112	0.00257267	0.140646	0.00074321	0.0113473	0.0139671
TMUH1260_noncancer.ndpi	0	0.038847	0.0274638	0.0473367	0.086275	0.105511	0.189498	0.0241166	0.138353	0.0097566	0.0097566	0.00913716	0.0472168	0.0666765	0.0097566	0.0355455	0.0297878
TMUH1282_noncancer.ndpi	0	0.285003	0.0165856	0.0322077	0.106006	0.0939076	0.120316	0.023733	0.143494	0.0105342	0.0105342	0.0159483	0.0198511	0.079356	0.0105342	0.00187739	0.00256016
TMUH1283_adeno.ndpi	0	0.0510834	0.026744	0.0345669	0.113016	0.0866816	0.223913	0.0376777	0.144077	0.0154448	0.0154448	0.00736657	0.0166389	0.0758075	0.0154448	0.00587674	0.0171136
TMUH1285_adeno.ndpi	0	0.284862	0.276579	0.300949	0.0897243	0.128054	0.181188	0.176282	0.127243	0.0306173	0.0306173	0.00875718	0.0368461	0.045468	0.0306173	0.00669689	0.019059
TMUH1289_adeno.ndpi	0	0.0997448	0.0669469	0.0344686	0.0965459	0.121258	0.152041	0.0581824	0.129648	0.0154804	0.0154804	0.0482887	0.106212	0.0440051	0.0154804	0.03519	0.0278497
TMUH1299_noncancer.ndpi	0	0.0461831	0.0212189	0.0461464	0.0698833	0.106365	0.113982	0.0191044	0.144963	0.00248637	0.00248637	0.00286156	0.00787055	0.102023	0.00248637	0.000981143	0.000651627
TMUH1300_noncancer.ndpi	0	0.198066	0.0565173	0.065376	0.0773144	0.105295	0.110988	0.0424519	0.146283	0.0951872	0.0951872	0.0983879	0.0257382	0.234135	0.0951872	0.0128017	0.003695
TMUH1308_squamous.ndpi	0	0.140527	0.0386826	0.0819854	0.13691	0.114103	0.205097	0.0526205	0.14587	0.0132762	0.0132762	0.022661	0.0431797	0.0772833	0.0132762	0.00989441	0.0388057
TMUH1313_noncancer.ndpi	0	0.113014	0.0844211	0.0495462	0.157421	0.226445	0.258156	0.0718267	0.134328	0.0235054	0.0235054	0.154859	0.243414	0.213849	0.0235054	0.216751	0.233201
TMUH1319_noncancer.ndpi	0	0.0526642	0.0308326	0.0449158	0.116685	0.0941565	0.110969	0.0349362	0.147196	0.0154714	0.0154714	0.0690985	0.544968	0.116187	0.0154714	0.030967	0.00676612
TMUH1324_noncancer.ndpi	0	0.0410308	0.0192557	0.0346222	0.119558	0.0664304	0.111152	0.0178955	0.148623	0.0023465	0.0023465	0.00709587	0.00415359	0.0235908	0.0023465	0.000469864	0.00256719
TMUH1347_noncancer.ndpi	0	0.0369379	0.0196273	0.0182376	0.0699372	0.0993717	0.114848	0.0167673	0.14528	0.00129096	0.00129096	0.000175466	0.000598505	0.00587696	0.00129096	0.000570423	0.000691497
TMUH1351_noncancer.ndpi	0	0.0306605	0.0240181	0.0180881	0.113539	0.0743156	0.174993	0.028451	0.146443	0.00513851	0.00513851	0.00107397	0.00213482	0.0384787	0.00513851	0.00178646	0.00998354
TMUH1358_noncancer.ndpi	0	0.0349791	0.0222945	0.024856	0.088536	0.0882193	0.115054	0.0212065	0.144337	0.00222631	0.00222631	0.00494342	0.00462381	0.0128563	0.00222631	0.000847022	0.000403361
TMUH1397_squamous.ndpi	0	0.871789	0.658851	0.714168	0.410733	0.372725	0.742304	0.94067	0.127604	0.638277	0.638277	0.691051	0.321252	0.123926	0.638277	0.602498	0.531889
TMUH1399_squamous.ndpi	0	0.597473	0.549338	0.811212	0.156132	0.148212	0.753142	0.937545	0.138406	0.988085	0.988085	0.947872	0.776216	0.14988	0.988085	0.993379	0.869216
TMUH1400_squamous.ndpi	0	0.779199	0.563389	0.816415	0.193148	0.094904	0.69842	0.973777	0.145586	0.922339	0.922339	0.934947	0.599733	0.133862	0.922339	0.924594	0.922726
TMUH1403_squamous.ndpi	0	0.338538	0.38286	0.747714	0.189266	0.184177	0.318219	0.444346	0.129362	0.303783	0.303783	0.508954	0.660593	0.138241	0.303783	0.0189622	0.0869036
TMUH1414_noncancer.ndpi	0	0.803319	0.0642414	0.0745506	0.998578	0.891953	0.236468	0.22786	0.137441	0.537669	0.537669	0.530533	0.574641	0.297474	0.537669	0.0108569	0.00514401
TMUH1418_noncancer.ndpi	0	0.0573739	0.0204384	0.0329255	0.0838969	0.102845	0.160733	0.0287713	0.137291	0.0165271	0.0165271	0.0297784	0.0086793	0.0494531	0.0165271	0.0110129	0.0140357
TMUH1422_noncancer.ndpi	0	0.0528444	0.0147806	0.0349304	0.100917	0.0837181	0.116111	0.0197201	0.143792	0.0078743	0.0078743	0.00504062	0.00402987	0.0177255	0.0078743	0.00345355	0.00237973
TMUH1425_noncancer.ndpi	0	0.0379398	0.0326105	0.0368101	0.0793335	0.116187	0.113659	0.0204062	0.138772	0.00515031	0.00515031	0.00775737	0.0530409	0.222059	0.00515031	0.00133552	0.000494367
TMUH1443_adeno.ndpi	0	0.0748796	0.00429759	0.00310986	0.0819575	0.104014	0.0891923	0.00211521	0.135466	0.00458265	0.00458265	0.00155597	0.00584544	0.0358479	0.00458265	0.012643	0.0513715
TMUH1459_noncancer.ndpi	0	0.0279525	0.0116563	0.0113901	0.0234142	0.059031	0.140606	0.0140641	0.14532	0.0018845	0.0018845	0.00249395	0.000792618	0.00311535	0.0018845	0.000966437	0.00160778
TMUH1463_adeno.ndpi	0	0.000375203	0.00233627	0.00105085	0.0333985	0.0734266	0.0891923	0.000301792	0.132346	0.000139631	0.000139631	2.45411e-05	0.000215734	0.0951549	0.000139631	0.0108751	0.0180251
TMUH1476_squamous.ndpi	0	0.705868	0.462258	0.971212	0.151483	0.142472	0.468428	0.944675	0.14431	0.955522	0.955522	0.88485	0.843499	0.205066	0.955522	0.697197	0.591246
TMUH1489_noncancer.ndpi	0	0.0321144	0.0107959	0.0249219	0.100846	0.0943444	0.11509	0.0156198	0.14732	0.00889777	0.00889777	0.00766503	0.0652748	0.0746171	0.00889777	0.00140202	0.000460111
TMUH1491_noncancer.ndpi	0	0.0250789	0.012307	0.0118944	0.117709	0.0515964	0.110927	0.00467503	0.150108	0.0611675	0.0611675	0.0103638	0.0222814	0.0503905	0.0611675	0.0475479	0.00489969
TMUH1500_noncancer.ndpi	0	0.031905	0.0263313	0.0337686	0.0500372	0.0906875	0.110927	0.0195943	0.144371	0.0096314	0.0096314	0.00780139	0.00803094	0.0411432	0.0096314	0.00466239	0.0028599
TMUH1502_noncancer.ndpi	0	0.0429295	0.0172279	0.0389681	0.0250095	0.0576161	0.115977	0.0250919	0.132435	0.0231225	0.0231225	0.00756955	0.0137981	0.0190126	0.0231225	0.0335235	0.0132018
TMUH1542_noncancer.ndpi	0	0.0454751	0.0638282	0.69262	0.183849	0.123087	0.119094	0.0339441	0.143636	0.00551043	0.00551043	0.0109113	0.0149275	0.241019	0.00551043	0.0333646	0.197175
TMUH1550_squamous.ndpi	0	0.601373	0.229153	0.466468	0.165554	0.136238	0.739177	0.856684	0.134317	0.971485	0.971485	0.924234	0.932316	0.138589	0.971485	0.940531	0.675685
TMUH1567_noncancer.ndpi	0	0.0232055	0.0159469	0.0130556	0.0608762	0.0882503	0.111352	0.0101115	0.127656	0.00378935	0.00378935	0.00119706	0.00503655	0.0351899	0.00378935	0.0691156	0.037242
TMUH1573_squamous.ndpi	0	0.6247	0.810418	0.972972	0.111651	0.121109	0.717316	0.939361	0.13817	0.98056	0.98056	0.812841	0.659768	0.141131	0.98056	0.885812	0.87677
TMUH1582_noncancer.ndpi	0	0.0439673	0.0136008	0.0221857	0.113434	0.0629413	0.115024	0.0115937	0.148508	0.104598	0.104598	0.0941271	0.0209436	0.0474596	0.104598	0.0171625	0.0141958
TMUH1591_noncancer.ndpi	0	0.0217344	0.0387325	0.00888137	0.091587	0.0946671	0.115082	0.0125977	0.142601	0.0380618	0.0380618	0.00307912	0.223715	0.0977013	0.0380618	0.055461	0.00184213
TMUH1635_noncancer.ndpi	0	0.0944031	0.0660478	0.0750572	0.110957	0.132263	0.115883	0.04549	0.143373	0.0075046	0.0075046	0.0291561	0.0643176	0.162872	0.0075046	0.0168859	0.030733
TMUH1636_noncancer.ndpi	0	0.0423873	0.0864376	0.14447	0.0871568	0.116463	0.223866	0.0422122	0.144578	0.00549149	0.00549149	0.00704515	0.0403218	0.246264	0.00549149	0.00306007	0.00374646
TMUH1639_noncancer.ndpi	0	0.158258	0.0420972	0.0670276	0.107696	0.112741	0.126303	0.032238	0.134455	0.0125107	0.0125107	0.0319065	0.041504	0.156345	0.0125107	0.00489391	0.00745057
TMUH1640_noncancer.ndpi	0	0.134522	0.0424233	0.100408	0.0886055	0.103173	0.137728	0.0298302	0.140345	0.00132405	0.00132405	0.000248314	0.00222053	0.0217811	0.00132405	0.000214223	0.00067371
TMUH1662_adeno.ndpi	0	0.443329	0.320983	0.31155	0.833943	0.698761	0.221096	0.479876	0.135252	0.111818	0.111818	0.138349	0.336797	0.234934	0.111818	0.0539028	0.182379
TMUH1671_adeno.ndpi	0	0.331945	0.0628472	0.276204	0.812394	0.74995	0.158854	0.12853	0.136811	0.306589	0.306589	0.140865	0.488027	0.35994	0.306589	0.820288	0.321127
TMUH1672_adeno.ndpi	0	0.161407	0.0541098	0.105925	0.0874787	0.142285	0.157906	0.103307	0.140738	0.0940313	0.0940313	0.349829	0.250027	0.258067	0.0940313	0.109474	0.098965
TMUH1675_adeno.ndpi	0	0.507931	0.125378	0.156429	0.866466	0.671048	0.165949	0.135909	0.13621	0.0174301	0.0174301	0.0655765	0.299915	0.231611	0.0174301	0.0534606	0.12533
TMUH1679_adeno.ndpi	0	0.679035	0.00714594	0.00302572	0.935803	0.758522	0.145685	0.00681557	0.131258	0.0136023	0.0136023	0.0108755	0.203251	0.102542	0.0136023	0.0452017	0.0201487
TMUH1696_noncancer.ndpi	0	0.0420395	0.0209246	0.0361861	0.0963021	0.0884003	0.116907	0.0225663	0.145084	0.000956997	0.000956997	0.00318303	0.0032469	0.0254805	0.000956997	0.00119088	0.0005971
TMUH1704_noncancer.ndpi	0	0.0310632	0.0171043	0.0130117	0.0910048	0.0862591	0.11501	0.0180251	0.151476	0.00482762	0.00482762	0.0497033	0.00175623	0.00269307	0.00482762	0.00579187	0.0108419
TMUH1706_adeno.ndpi	0	0.10308	0.697753	0.718825	0.0974661	0.154507	0.117467	0.137769	0.134944	0.00368221	0.00368221	0.00255965	0.0293271	0.0646712	0.00368221	0.00104122	0.015684
TMUH1710_adeno.ndpi	0	0.0651793	0.169704	0.0515429	0.0885959	0.129599	0.20618	0.0744577	0.132199	0.0149658	0.0149658	0.0048095	0.0433617	0.117251	0.0149658	0.019335	0.0384134
TMUH1726_adeno.ndpi	0	0.00326468	0.00229198	0.000675612	0.0239981	0.0593485	0.0891923	0.000359656	0.140752	0.0034449	0.0034449	0.0125461	0.00225601	0.0494614	0.0034449	0.0320894	0.00254484
TMUH1736_noncancer.ndpi	0	0.0445389	0.0366302	0.121587	0.0724832	0.117072	0.122143	0.0306897	0.138414	0.00482887	0.00482887	0.00481228	0.0260752	0.12513	0.00482887	0.00200456	0.00435432
TMUH1742_noncancer.ndpi	0	0.229264	0.0172654	0.0363377	0.137977	0.129048	0.138956	0.0573288	0.126045	0.0214333	0.0214333	0.0472546	0.0738166	0.10054	0.0214333	0.146416	0.083611
TMUH1756_noncancer.ndpi	0	0.17747	0.00881683	0.0267354	0.114003	0.077987	0.110947	0.016687	0.147496	0.0424679	0.0424679	0.0948427	0.0385578	0.146671	0.0424679	0.0132232	0.0141802
TMUH1759_adeno.ndpi	0	0.0613596	0.017496	0.0215123	0.0734109	0.0948153	0.134027	0.0182888	0.143086	0.0372094	0.0372094	0.0920893	0.0136397	0.0371792	0.0372094	0.0270244	0.0245975
TMUH1761_adeno.ndpi	0	0.0511783	0.00802204	0.031642	0.0274673	0.0645521	0.16665	0.0266107	0.136394	0.0222232	0.0222232	0.033563	0.00979215	0.103516	0.0222232	0.0291026	0.039556
TMUH1766_noncancer.ndpi	0	0.0839919	0.0387767	0.0636443	0.0583233	0.104713	0.141958	0.0378154	0.13563	0.0870738	0.0870738	0.0495905	0.0971485	0.0897069	0.0870738	0.0648862	0.0297339
TMUH1807_noncancer.ndpi	0	0.119002	0.0139412	0.113898	0.0591031	0.0996174	0.116997	0.0298592	0.139081	0.0429924	0.0429924	0.0830935	0.276512	0.196782	0.0429924	0.133115	0.129465
TMUH1809_adeno.ndpi	0	0.0754111	0.0551982	0.0813927	0.0470401	0.089969	0.144642	0.0376381	0.133527	0.0253097	0.0253097	0.0229509	0.102777	0.288972	0.0253097	0.0298168	0.0793199
TMUH1812_adeno.ndpi	0	0.146389	0.0397185	0.0619044	0.0813196	0.107611	0.129723	0.0465869	0.138167	0.0564428	0.0564428	0.152883	0.228612	0.379479	0.0564428	0.198727	0.176854
TMUH1816_noncancer.ndpi	0	0.0619827	0.00946278	0.0601325	0.0821839	0.0974622	0.110988	0.00762338	0.143732	0.00860577	0.00860577	0.00381711	0.0154677	0.0406413	0.00860577	0.00317219	0.00342628
TMUH1837_noncancer.ndpi	0	0.0706891	0.0156731	0.0304477	0.0939549	0.0843814	0.110947	0.00905666	0.145117	0.00272324	0.00272324	0.00212243	0.00476199	0.0140761	0.00272324	0.00263611	0.0049768
TMUH1841_noncancer.ndpi	0	0.0534837	0.0382394	0.0401186	0.0325732	0.0804001	0.157604	0.0808502	0.12861	0.283468	0.283468	0.461381	0.0655184	0.104363	0.283468	0.0510451	0.0277664
TMUH1844_noncancer.ndpi	0	0.031671	0.0116004	0.0271146	0.0955901	0.0907938	0.115027	0.0155424	0.141077	0.000371202	0.000371202	0.000580107	0.000445996	0.0113783	0.000371202	0.0003434	0.00108413
TMUH1860_adeno.ndpi	0	0.000305214	1.15093e-05	9.89026e-06	0.00334788	0.00921841	0.0891923	8.13483e-07	0.117884	7.47585e-05	7.47585e-05	2.03707e-05	0.000123725	0.103906	7.47585e-05	0.000752638	0.00271534
TMUH1863_adeno.ndpi	0	0.000702206	7.34196e-05	0.000276879	8.61141e-05	0.000232036	0.0891923	4.2056e-06	0.111083	1.60574e-05	1.60574e-05	0.000130378	0.000406008	0.0282196	1.60574e-05	4.86513e-05	0.000665857
TMUH1867_adeno.ndpi	0	0.00142921	0.000183358	0.000261244	0.000113736	0.000307484	0.0891923	1.32398e-05	0.101204	0.000132289	0.000132289	0.000202889	0.000318321	0.0407146	0.000132289	0.00067391	0.00425332
TMUH1869_adeno.ndpi	0	0.000151595	6.30711e-06	5.87235e-06	0.00131131	0.00942725	0.0891923	7.11203e-08	0.133702	2.64265e-05	2.64265e-05	5.31947e-05	0.000240316	0.0380738	2.64265e-05	2.60983e-05	0.00313216
TMUH1881_adeno.ndpi	0	0.0713099	0.65038	0.0157542	0.192968	0.192491	0.104899	0.372781	0.134989	0.226069	0.226069	0.0367858	0.134434	0.199527	0.226069	0.196564	0.329717
TMUH1882_adeno.ndpi	0	0.364714	0.00409991	0.0003407	0.155339	0.132105	0.0891603	0.00144343	0.137977	0.0366275	0.0366275	0.234559	0.0814141	0.083894	0.0366275	0.0697596	0.0923662
TMUH1885_adeno.ndpi	0	0.702785	0.389712	0.52513	0.253148	0.349083	0.147333	0.287011	0.130104	0.0133161	0.0133161	0.0355952	0.0542943	0.0811171	0.0133161	0.0578231	0.168485
TMUH1887_adeno.ndpi	0	0.0607577	0.00445745	0.00218046	0.216226	0.238581	0.0897957	0.00100308	0.137373	0.00767022	0.00767022	0.0154987	0.0622611	0.222577	0.00767022	0.010622	0.0077131
TMUH1888_noncancer.ndpi	0	0.274795	0.321132	0.0700698	0.136407	0.159312	0.676537	0.368028	0.133518	0.0251535	0.0251535	0.0170707	0.233908	0.188336	0.0251535	0.0310347	0.0540105
TMUH1891_noncancer.ndpi	0	0.0344285	0.0219711	0.0112093	0.0628511	0.090395	0.130248	0.012146	0.13005	0.0135401	0.0135401	0.00822789	0.00604706	0.0547838	0.0135401	0.010633	0.0121874
TMUH1897_noncancer.ndpi	0	0.0290349	0.00587045	0.0106417	0.0886285	0.0727836	0.114202	0.00968082	0.140747	0.00465973	0.00465973	0.000778329	0.00144988	0.0142262	0.00465973	0.00515206	0.00214583
TMUH1904_noncancer.ndpi	0	0.0568929	0.0432387	0.0318692	0.11478	0.123451	0.253135	0.0136418	0.136533	0.0646614	0.0646614	0.00622387	0.341619	0.206456	0.0646614	0.00300546	0.0118327
TMUH1906_noncancer.ndpi	0	0.0535121	0.0443624	0.0670047	0.0675009	0.104114	0.110988	0.031031	0.135913	0.00105822	0.00105822	0.0029215	0.00557635	0.0412045	0.00105822	0.00956003	0.032737
TMUH1913_noncancer.ndpi	0	0.186039	0.0667113	0.187809	0.144321	0.110886	0.226874	0.0599383	0.144306	0.00662039	0.00662039	0.00291155	0.0253221	0.117717	0.00662039	0.019889	0.0925099
TMUH1916_noncancer.ndpi	0	0.118014	0.0207308	0.0754192	0.076914	0.0981374	0.129415	0.0127686	0.133458	0.00234841	0.00234841	0.000328727	0.00542936	0.0400104	0.00234841	0.00130152	0.00385666
TMUH1935_noncancer.ndpi	0	0.144142	0.0743296	0.1005	0.27308	0.21695	0.113645	0.336873	0.14504	0.17066	0.17066	0.316089	0.240428	0.266027	0.17066	0.00879606	0.0327355
TMUH1941_noncancer.ndpi	0	0.155469	0.0804214	0.0995061	0.21701	0.188866	0.270299	0.0709205	0.136996	0.00598849	0.00598849	0.00606314	0.0542615	0.10079	0.00598849	0.043104	0.0904659
TMUH1948_noncancer.ndpi	0	0.0206407	0.00990411	0.00924384	0.0757446	0.0854313	0.136489	0.016982	0.141206	0.00207977	0.00207977	0.000862766	0.000691385	0.00350335	0.00207977	0.00136505	0.00139726
TMUH1949_noncancer.ndpi	0	0.099603	0.0500064	0.0683962	0.0896938	0.114674	0.191828	0.0445791	0.144586	0.0203845	0.0203845	0.028906	0.122116	0.0991864	0.0203845	0.0592261	0.065138
TMUH1950_noncancer.ndpi	0	0.0666653	0.0297956	0.0469687	0.0808952	0.114736	0.221232	0.0321556	0.141968	0.00250669	0.00250669	0.00610923	0.00411177	0.0643757	0.00250669	0.0079915	0.0203929
TMUH1963_noncancer.ndpi	0	0.219013	0.091075	0.119351	0.0835701	0.122743	0.140038	0.163257	0.12319	0.00609984	0.00609984	0.0260495	0.00415335	0.0695327	0.00609984	0.0198949	0.0998106
TMUH1964_noncancer.ndpi	0	0.0231828	0.0100583	0.0334571	0.0900722	0.079793	0.1475	0.0125588	0.138703	0.000794275	0.000794275	0.00236813	0.00274234	0.0197945	0.000794275	0.0110637	0.0382682
TMUH1970_noncancer.ndpi	0	0.102367	0.00486839	0.059103	0.195105	0.162758	0.125473	0.0117257	0.132283	0.000461374	0.000461374	0.00251636	0.014367	0.0723595	0.000461374	0.0028448	0.0199938
TMUH1972_noncancer.ndpi	0	0.361802	0.0290229	0.0501359	0.169154	0.138506	0.111482	0.0157573	0.138185	0.00859848	0.00859848	0.0331431	0.037372	0.0892814	0.00859848	0.00356319	0.00494438
TMUH1975_noncancer.ndpi	0	0.0378488	0.00883816	0.0198734	0.0618271	0.108573	0.109527	0.0171253	0.108691	0.0139597	0.0139597	0.00600841	0.0482344	0.0455616	0.0139597	0.0163426	0.0352636
TMUH1981_noncancer.ndpi	0	0.0426441	0.0364686	0.0321447	0.452987	0.268493	0.116173	0.0298092	0.136037	0.0017355	0.0017355	0.00592102	0.196152	0.341706	0.0017355	0.0279133	0.0288565
TMUH1985_noncancer.ndpi	0	0.0949579	0.0291376	0.0378664	0.305696	0.225586	0.145633	0.0422241	0.13688	0.00326951	0.00326951	0.0354546	0.431472	0.618207	0.00326951	0.00878803	0.131914
TMUH1989_noncancer.ndpi	0	0.08816	0.0620181	0.0800048	0.0897124	0.117742	0.152437	0.0691453	0.135568	0.0304324	0.0304324	0.0351181	0.159067	0.595358	0.0304324	0.134941	0.0940251
TMUH1990_noncancer.ndpi	0	0.0917888	0.0668503	0.106264	0.0853869	0.123467	0.14206	0.0588906	0.134556	0.0175657	0.0175657	0.03336	0.063189	0.379454	0.0175657	0.0335571	0.0375546
TMUH1998_adeno.ndpi	0	0.274574	0.00405987	0.0169317	0.194623	0.263199	0.0894679	0.000560396	0.132875	0.00923838	0.00923838	0.024625	0.278289	0.199035	0.00923838	0.0755067	0.0548776
TMUH2002_noncancer.ndpi	0	0.058596	0.0414078	0.0610613	0.0682333	0.108351	0.177683	0.0483606	0.139984	0.0132434	0.0132434	0.00971019	0.0966177	0.171985	0.0132434	0.0597645	0.0400814
TMUH2027_noncancer.ndpi	0	0.028073	0.0159209	0.0100592	0.0721617	0.0813869	0.110927	0.0142117	0.139522	0.000359504	0.000359504	0.000682504	0.000127442	0.00238215	0.000359504	0.000209042	7.64614e-05
TMUH2033_squamous.ndpi	0	0.0941931	0.0213666	0.0212338	0.0501923	0.089637	0.112351	0.0250028	0.146694	0.000171317	0.000171317	0.000150337	0.00166715	0.0245742	0.000171317	0.00203489	0.00431026
TMUH2054_noncancer.ndpi	0	0.201534	0.18093	0.341542	0.492449	0.426557	0.346022	0.846121	0.136888	0.0432753	0.0432753	0.0759176	0.217331	0.125177	0.0432753	0.0223862	0.105779
TMUH2091_noncancer.ndpi	0	0.289921	0.0284118	0.0430744	0.112032	0.0993991	0.110988	0.039034	0.148047	0.0443526	0.0443526	0.0215085	0.0615424	0.143598	0.0443526	0.0159708	0.00405558
TMUH2095_squamous.ndpi	0	0.0442859	0.759562	0.0190493	0.274469	0.320483	0.727354	0.790015	0.139896	0.635552	0.635552	0.771136	0.226894	0.238862	0.635552	0.780059	0.286733
TMUH2103_noncancer.ndpi	0	0.119049	0.027581	0.257507	0.155902	0.135492	0.115733	0.0274069	0.1426	0.0586187	0.0586187	0.0229171	0.207359	0.178629	0.0586187	0.152626	0.00712215
TMUH2104_noncancer.ndpi	0	0.0865321	0.0501584	0.0617534	0.0654858	0.117762	0.167427	0.0500633	0.132499	0.00529893	0.00529893	0.00226699	0.00965755	0.0881814	0.00529893	0.0446039	0.120386
TMUH2105_noncancer.ndpi	0	0.090477	0.0156081	0.0212539	0.0555154	0.0971445	0.116216	0.0353887	0.142014	0.0321119	0.0321119	0.00148738	0.0127219	0.0391308	0.0321119	0.00904558	0.00461225
TMUH2106_adeno.ndpi	0	0.0245724	0.00716769	0.00609926	0.086213	0.114282	0.0896439	0.00951095	0.137154	0.0474987	0.0474987	0.0411459	0.0499805	0.0639489	0.0474987	0.523678	0.449366
TMUH2112_noncancer.ndpi	0	0.0406021	0.0096494	0.0601578	0.0376699	0.0769606	0.110969	0.0164031	0.13581	0.0705717	0.0705717	0.00907662	0.0793576	0.139401	0.0705717	0.0401924	0.00895639
TMUH2123_noncancer.ndpi	0	0.0623086	0.0191873	0.0396787	0.0827226	0.112315	0.150765	0.0245452	0.13153	0.0044949	0.0044949	0.0061295	0.0171375	0.0689794	0.0044949	0.0111753	0.0422439
TMUH2124_noncancer.ndpi	0	0.0513466	0.0467667	0.0248249	0.083816	0.0902895	0.114832	0.0403207	0.140528	0.0152653	0.0152653	0.0186731	0.0200357	0.078427	0.0152653	0.0120664	0.0108503
TMUH2130_noncancer.ndpi	0	0.455334	0.0555841	0.212849	0.112327	0.161536	0.200163	0.167733	0.135777	0.305385	0.305385	0.0353403	0.0597118	0.0924164	0.305385	0.584958	0.133586
TMUH2137_noncancer.ndpi	0	0.0952147	0.0129146	0.0281942	0.106835	0.131714	0.133682	0.0254015	0.131176	0.000559617	0.000559617	0.00395137	0.0817465	0.195593	0.000559617	0.00290916	0.00699073
TMUH2138_noncancer.ndpi	0	0.0696412	0.0159943	0.0315634	0.0584528	0.100017	0.110466	0.0200591	0.129408	0.00479513	0.00479513	0.00499106	0.00409017	0.0649243	0.00479513	0.00943298	0.0217948
TMUH2140_noncancer.ndpi	0	0.461165	0.0379293	0.302643	0.0834022	0.142817	0.203103	0.0841829	0.134773	0.122642	0.122642	0.295898	0.230818	0.125138	0.122642	0.057847	0.106877
TMUH2146_noncancer.ndpi	0	0.373833	0.0633254	0.242078	0.0939485	0.15228	0.17943	0.0643011	0.127198	0.0137742	0.0137742	0.0776569	0.00421894	0.0588781	0.0137742	0.02256	0.0520428
TMUH2166_adeno.ndpi	0	0.0018717	0.0011535	0.00031912	0.0841252	0.141687	0.0891923	0.000595235	0.131395	0.0127333	0.0127333	0.0012136	0.00894422	0.0625973	0.0127333	0.00219349	0.00348517
TMUH2172_adeno.ndpi	0	0.392116	0.260267	0.430492	0.114489	0.132969	0.289995	0.0849807	0.136998	0.110246	0.110246	0.0270257	0.0502297	0.306062	0.110246	0.0251999	0.131362
TMUH2176_noncancer.ndpi	0	0.0546717	0.0384149	0.0622228	0.109935	0.0862733	0.115811	0.0335711	0.144362	0.000429525	0.000429525	0.000707243	0.00171397	0.0386044	0.000429525	0.00160933	0.00453884
TMUH2181_noncancer.ndpi	0	0.143236	0.0795547	0.0581968	0.095016	0.118843	0.17948	0.0934736	0.145502	0.0046593	0.0046593	0.00989764	0.10217	0.109341	0.0046593	0.00519036	0.00979327
TMUH2189_noncancer.ndpi	0	0.0276887	0.015942	0.0161704	0.0743107	0.0991421	0.110927	0.0154819	0.133521	0.000156415	0.000156415	0.000108403	0.00243254	0.0219984	0.000156415	0.000201784	0.000730557
TMUH2195_noncancer.ndpi	0	0.0676274	0.0247761	0.0339938	0.235979	0.164337	0.112041	0.0281729	0.141916	0.0065993	0.0065993	0.0143681	0.13601	0.498912	0.0065993	0.0057662	0.00660202
TMUH2198_noncancer.ndpi	0	0.221198	0.0287309	0.0474106	0.29251	0.265478	0.113269	0.0350228	0.135547	0.00904317	0.00904317	0.0336413	0.358086	0.603636	0.00904317	0.0225943	0.0181577
TMUH2206_noncancer.ndpi	0	0.115312	0.105531	0.174549	0.139095	0.143133	0.259362	0.0958753	0.143029	0.0147526	0.0147526	0.0147985	0.231831	0.180841	0.0147526	0.0871429	0.0252406
TMUH2243_adeno.ndpi	0	0.0275146	0.00284098	0.00413318	0.0307999	0.0679635	0.0890283	0.00151867	0.138452	0.000697037	0.000697037	0.000892325	0.00354011	0.0896181	0.000697037	0.00285994	0.00954012
TMUH2262_noncancer.ndpi	0	0.0810612	0.022982	0.0603983	0.0578861	0.0960419	0.110929	0.0170695	0.1402	7.54745e-05	7.54745e-05	5.96295e-05	0.00182402	0.0311348	7.54745e-05	0.000416011	0.000508994
TMUH2263_noncancer.ndpi	0	0.0428764	0.0208273	0.0292489	0.0488301	0.0911707	0.137007	0.025187	0.139144	0.00729543	0.00729543	0.00308354	0.00996844	0.0543508	0.00729543	0.00465525	0.00178108
TMUH2264_noncancer.ndpi	0	0.0796536	0.0373468	0.0488564	0.0201393	0.0488176	0.162903	0.0433258	0.1428	0.00440762	0.00440762	0.00975485	0.0151285	0.0668431	0.00440762	0.00395706	0.00578384
TMUH2265_noncancer.ndpi	0	0.0254313	0.00788203	0.04361	0.0712659	0.0977538	0.11495	0.0164074	0.132939	0.000762646	0.000762646	0.00133626	0.00271915	0.0234699	0.000762646	0.000563641	0.0044627
TMUH2270_noncancer.ndpi	0	0.14301	0.0682393	0.188351	0.163232	0.180266	0.280218	0.234087	0.127328	0.0287009	0.0287009	0.0122175	0.0784555	0.191307	0.0287009	0.0211477	0.03715
TMUH2285_noncancer.ndpi	0	0.0831115	0.0215398	0.0776749	0.0928306	0.120424	0.110988	0.0287586	0.138484	0.000903894	0.000903894	0.0145217	0.00343302	0.10903	0.000903894	0.000867941	0.00389873
TMUH2291_noncancer.ndpi	0	0.137036	0.0285076	0.0484565	0.0474394	0.095057	0.111747	0.0156539	0.134096	0.0046367	0.0046367	0.00160593	0.0324975	0.0578093	0.0046367	0.0531874	0.0307232
TMUH2293_noncancer.ndpi	0	0.275111	0.0739098	0.126194	0.206519	0.256813	0.317913	0.176685	0.132503	0.0269339	0.0269339	0.0148037	0.0882121	0.181687	0.0269339	0.0707882	0.0611336
TMUH2294_noncancer.ndpi	0	0.0628263	0.0153891	0.0266984	0.0512078	0.0914356	0.114848	0.0157976	0.142685	0.0038311	0.0038311	0.00424226	0.00635609	0.0289205	0.0038311	0.0241777	0.0123567
TMUH2297_noncancer.ndpi	0	0.0269359	0.00515365	0.0150595	0.0740201	0.0979588	0.108231	0.018941	0.142429	0.00479375	0.00479375	0.00394101	0.00187427	0.0911329	0.00479375	0.0103982	0.000967864
TMUH2301_noncancer.ndpi	0	0.0753877	0.0221967	0.0299508	0.0489023	0.0910429	0.111602	0.021055	0.138978	0.000408835	0.000408835	0.000189322	0.000835527	0.0387517	0.000408835	0.000767776	0.00414744
TMUH2304_noncancer.ndpi	0	0.038169	0.0123622	0.012994	0.0694343	0.0965129	0.126404	0.0104318	0.136089	0.000430649	0.000430649	2.71411e-05	0.00069108	0.0162868	0.000430649	0.000263549	0.000256645
TMUH2308_noncancer.ndpi	0	0.0689106	0.0188918	0.031834	0.0983197	0.0910522	0.110969	0.0110759	0.139444	0.00698226	0.00698226	0.00327744	0.0103688	0.122224	0.00698226	0.00679077	0.00144825
TMUH2309_noncancer.ndpi	0	0.0575013	0.0095344	0.0248874	0.0924422	0.0916057	0.111142	0.0186738	0.138308	0.00524803	0.00524803	0.00360665	0.00723822	0.0556278	0.00524803	0.0136813	0.00351229
TMUH2318_adeno.ndpi	0	0.000599038	4.37553e-05	4.03436e-05	0.0139453	0.0352291	0.0891923	5.55256e-06	0.133347	0.000330657	0.000330657	0.000276842	0.0018607	0.141064	0.000330657	0.000632135	0.00144651
TMUH2323_noncancer.ndpi	0	0.103822	0.112736	0.0798785	0.0766558	0.113598	0.250377	0.15873	0.144697	0.135233	0.135233	0.0484807	0.0466309	0.0948016	0.135233	0.0166583	0.0116868
TMUH2340_noncancer.ndpi	0	0.218529	0.18516	0.21519	0.287857	0.388927	0.318578	0.104752	0.127635	0.0262283	0.0262283	0.0244043	0.0667216	0.216452	0.0262283	0.0725414	0.0177949
TMUH2351_noncancer.ndpi	0	0.271912	0.124533	0.0541746	0.138535	0.155887	0.151775	0.0621463	0.129288	0.0133245	0.0133245	0.00385459	0.0108027	0.104501	0.0133245	0.0494673	0.031056
TMUH2353_noncancer.ndpi	0	0.146408	0.165886	0.136752	0.158614	0.179811	0.202453	0.155041	0.13866	0.157026	0.157026	0.100023	0.423114	0.614984	0.157026	0.0929543	0.190158
TMUH2356_noncancer.ndpi	0	0.293502	0.27961	0.48628	0.2209	0.234133	0.293645	0.396096	0.141702	0.0281143	0.0281143	0.0242309	0.313536	0.540829	0.0281143	0.157061	0.165262
TMUH2358_noncancer.ndpi	0	0.152682	0.0503377	0.0548821	0.200164	0.249932	0.120452	0.118431	0.135791	0.033957	0.033957	0.0970899	0.611418	0.675472	0.033957	0.0339576	0.108907
TMUH2359_noncancer.ndpi	0	0.0786644	0.0191295	0.0354654	0.160729	0.15464	0.139772	0.0636682	0.13745	0.0249554	0.0249554	0.0179663	0.0952633	0.300006	0.0249554	0.0104283	0.0479421
TMUH2360_noncancer.ndpi	0	0.184714	0.200207	0.0647722	0.186708	0.213157	0.133803	0.122903	0.137986	0.0116268	0.0116268	0.00874594	0.13814	0.150005	0.0116268	0.0278321	0.101432
TMUH2361_noncancer.ndpi	0	0.182387	0.150641	0.133872	0.147442	0.15041	0.250034	0.0527772	0.143188	0.00611523	0.00611523	0.029449	0.03283	0.255725	0.00611523	0.0220569	0.0552231
TMUH2362_noncancer.ndpi	0	0.0560241	0.0642475	0.0698323	0.324013	0.357181	0.126661	0.0544907	0.13643	0.00953818	0.00953818	0.0299531	0.587076	0.277526	0.00953818	0.190206	0.194698
TMUH2366_noncancer.ndpi	0	0.392072	0.0693947	0.039693	0.354376	0.335909	0.148411	0.0634972	0.136398	0.0576354	0.0576354	0.05191	0.114669	0.296932	0.0576354	0.0390973	0.252292
TMUH2399_noncancer.ndpi	0	0.028598	0.0177647	0.280372	0.0625416	0.0944744	0.112105	0.0132223	0.137585	0.00574158	0.00574158	0.00343797	0.00242332	0.14711	0.00574158	0.0229623	0.0265918
TMUH2448_noncancer.ndpi	0	0.0761733	0.0273707	0.024082	0.111265	0.130583	0.114401	0.0179917	0.139075	0.0827251	0.0827251	0.198745	0.182337	0.378319	0.0827251	0.1481	0.21815
TMUH2451_noncancer.ndpi	0	0.0957072	0.0419316	0.0315505	0.126811	0.112624	0.182342	0.0306389	0.145782	0.00620805	0.00620805	0.0144793	0.0146556	0.0382656	0.00620805	0.0109264	0.0183962
TMUH2459_noncancer.ndpi	0	0.119151	0.0688831	0.0649745	0.0845334	0.119068	0.223521	0.0462338	0.13926	0.0798523	0.0798523	0.0144742	0.129298	0.398424	0.0798523	0.208818	0.0952028
TMUH2480_noncancer.ndpi	0	0.0972457	0.0289792	0.0278037	0.080392	0.146308	0.0937217	0.028186	0.130318	0.0160098	0.0160098	0.00422464	0.0641644	0.176528	0.0160098	0.0521453	0.0617171
TMUH2486_noncancer.ndpi	0	0.034559	0.0257396	0.0256186	0.0522133	0.0934538	0.115453	0.018319	0.14927	0.00321412	0.00321412	0.000189368	0.00672713	0.0163359	0.00321412	0.00116375	0.00132121
TMUH2493_noncancer.ndpi	0	0.0745949	0.015981	0.0294211	0.0589619	0.0995982	0.11509	0.0205073	0.147616	0.00417536	0.00417536	0.00410834	0.00443265	0.0164093	0.00417536	0.00896131	0.0127636
TMUH2498_noncancer.ndpi	0	0.105556	0.0180701	0.0597714	0.205843	0.163288	0.116412	0.0314323	0.142733	0.0354147	0.0354147	0.069799	0.0584166	0.222756	0.0354147	0.0245693	0.0589958
TMUH2501_noncancer.ndpi	0	0.0738066	0.0414724	0.0763962	0.231438	0.227145	0.11348	0.0254747	0.135365	0.0678994	0.0678994	0.146175	0.330259	0.481115	0.0678994	0.0861724	0.356805
TMUH2502_noncancer.ndpi	0	0.092985	0.0388338	0.0584059	0.306813	0.284849	0.251806	0.0915946	0.137017	0.143172	0.143172	0.108046	0.244205	0.416288	0.143172	0.435612	0.485406
TMUH2503_noncancer.ndpi	0	0.128396	0.0582529	0.219045	0.0947358	0.116353	0.229293	0.163292	0.143065	0.0333273	0.0333273	0.0806403	0.0551971	0.17523	0.0333273	0.109695	0.112782
TMUH2515_noncancer.ndpi	0	0.0242796	0.00789505	0.0093627	0.0843163	0.0788511	0.108829	0.0189039	0.138589	0.000438778	0.000438778	0.000773365	0.000661299	0.0350534	0.000438778	0.000127493	5.53749e-05
TMUH2520_noncancer.ndpi	0	0.078732	0.110027	0.162227	0.123854	0.103894	0.113309	0.0297291	0.146854	0.0129092	0.0129092	0.0178783	0.0268564	0.132755	0.0129092	0.0455269	0.0685207
TMUH2526_noncancer.ndpi	0	0.110794	0.0393807	0.03679	0.104773	0.136208	0.115516	0.0351524	0.149219	0.0193755	0.0193755	0.0136627	0.0903666	0.110496	0.0193755	0.0682536	0.220922
TMUH2527_squamous.ndpi	0	0.0964332	0.0502197	0.0985712	0.125312	0.129273	0.11492	0.0132235	0.140143	0.108656	0.108656	0.00721021	0.0786584	0.204141	0.108656	0.0313519	0.0194131
TMUH2534_squamous.ndpi	0	0.0462424	0.0171577	0.0463998	0.134631	0.0707221	0.110969	0.0141423	0.149421	0.00676448	0.00676448	0.0126954	0.0195661	0.0781182	0.00676448	0.0100718	0.0124467
TMUH2542_noncancer.ndpi	0	0.402567	0.0761423	0.0711057	0.20954	0.26633	0.213402	0.0678223	0.138275	0.0291884	0.0291884	0.113596	0.139258	0.148567	0.0291884	0.10421	0.332965
TMUH2549_noncancer.ndpi	0	0.0641441	0.0345787	0.0302087	0.0814314	0.10424	0.132197	0.0287361	0.13209	0.0060423	0.0060423	0.0161804	0.0196998	0.243012	0.0060423	0.037649	0.011212
TMUH2571_noncancer.ndpi	0	0.0570508	0.0704458	0.0908244	0.105983	0.0854735	0.164436	0.0263961	0.142926	0.0360304	0.0360304	0.146906	0.0983176	0.319082	0.0360304	0.0422431	0.034519
TMUH2584_noncancer.ndpi	0	0.0427548	0.0325554	0.0476323	0.0782915	0.103093	0.123627	0.0673625	0.13897	0.0244155	0.0244155	0.0257452	0.037176	0.0789751	0.0244155	0.0158632	0.0255629
TMUH2591_noncancer.ndpi	0	0.0479616	0.0610387	0.0437422	0.0652295	0.100498	0.148435	0.0569884	0.143047	0.00435083	0.00435083	0.0102615	0.0117649	0.0628137	0.00435083	0.0078392	0.00857492
TMUH2594_noncancer.ndpi	0	0.0500997	0.0199835	0.0317665	0.0794325	0.099798	0.12574	0.0178227	0.142702	0.000175789	0.000175789	0.000804394	0.00287526	0.0535182	0.000175789	0.000641034	0.00147196
TMUH2603_noncancer.ndpi	0	0.102163	0.0256559	0.0347858	0.144438	0.0866597	0.110751	0.0278196	0.146355	0.128122	0.128122	0.150566	0.311749	0.152736	0.128122	0.320878	0.17725
TMUH2605_noncancer.ndpi	0	0.024698	0.0264219	0.0122728	0.0783276	0.0968553	0.116931	0.0323498	0.147871	0.00385098	0.00385098	0.00168679	0.00829502	0.0795721	0.00385098	0.00524616	0.00488299
TMUH2609_noncancer.ndpi	0	0.131244	0.0283854	0.0487609	0.0629031	0.104576	0.134727	0.0272017	0.135279	0.0031896	0.0031896	0.00815021	0.0219305	0.320438	0.0031896	0.00529087	0.00252076
TMUH2651_noncancer.ndpi	0	0.0872634	0.0206363	0.0538959	0.0859236	0.0906578	0.110969	0.00745313	0.135864	0.000425779	0.000425779	0.000161659	0.000263613	0.00379191	0.000425779	0.00013362	9.19942e-05
TMUH2660_noncancer.ndpi	0	0.0450553	0.0208529	0.0193073	0.0784941	0.083214	0.110815	0.00694937	0.128822	1.67465e-05	1.67465e-05	2.96215e-05	0.000596243	0.0056082	1.67465e-05	8.34902e-05	9.39492e-05
TMUH2667_noncancer.ndpi	0	0.121298	0.00967451	0.0514265	0.0687862	0.103304	0.145525	0.0279966	0.129602	0.154709	0.154709	0.0195183	0.0523487	0.0968118	0.154709	0.0338425	0.0299466
TMUH2671_noncancer.ndpi	0	0.137278	0.0535049	0.119139	0.112167	0.0825453	0.124714	0.131844	0.150417	0.0407561	0.0407561	0.00951678	0.0109269	0.0975622	0.0407561	0.00792837	0.00710466
TMUH2678_adeno.ndpi	0	0.0849555	0.116063	0.101354	0.164294	0.272179	0.128579	0.0971484	0.138427	0.130325	0.130325	0.0831846	0.147137	0.165529	0.130325	0.0725732	0.219745
TMUH2680_adeno.ndpi	0	0.0448905	0.0660668	0.0238827	0.142679	0.164641	0.11713	0.0732397	0.145595	0.0200284	0.0200284	0.00878134	0.0498366	0.16023	0.0200284	0.127882	0.12844
TMUH2708_noncancer.ndpi	0	0.0355847	0.0223861	0.00803462	0.0629903	0.091921	0.114983	0.0148212	0.142234	0.0130942	0.0130942	0.017029	0.0152732	0.103132	0.0130942	0.00334338	0.00108058
TMUH2710_noncancer.ndpi	0	0.396416	0.144006	0.158771	0.395053	0.428236	0.125172	0.103283	0.124252	0.182182	0.182182	0.176087	0.327004	0.330725	0.182182	0.0669623	0.132134
TMUH2715_noncancer.ndpi	0	0.234178	0.178353	0.237559	0.245194	0.303555	0.168948	0.37055	0.132499	0.0532501	0.0532501	0.231806	0.0232654	0.307663	0.0532501	0.0500617	0.139453
TMUH2717_noncancer.ndpi	0	0.163915	0.0245514	0.0243743	0.126533	0.183868	0.184732	0.0614116	0.131967	0.0443917	0.0443917	0.0100248	0.142079	0.197403	0.0443917	0.0300765	0.0109976
TMUH2722_noncancer.ndpi	0	0.146805	0.0497293	0.200541	0.38703	0.324116	0.154569	0.116739	0.131739	0.230031	0.230031	0.0526418	0.188312	0.230921	0.230031	0.359383	0.250066
TMUH2723_noncancer.ndpi	0	0.0200028	0.00980963	0.00933967	0.0860538	0.0813741	0.110928	0.00961099	0.132408	5.13196e-05	5.13196e-05	3.93089e-05	7.46826e-05	0.000748942	5.13196e-05	3.57167e-05	0.000381144
TMUH2724_noncancer.ndpi	0	0.0354513	0.0138784	0.0089825	0.103782	0.0906353	0.110927	0.0096537	0.146887	0.000238257	0.000238257	0.000107706	0.000977772	0.00413789	0.000238257	8.01537e-05	0.00034517
TMUH2728_noncancer.ndpi	0	0.193446	0.0458996	0.0164629	0.0839263	0.119075	0.144389	0.030411	0.136749	0.0132592	0.0132592	0.0219734	0.366268	0.244202	0.0132592	0.0469379	0.0101045
TMUH2737_noncancer.ndpi	0	0.0637378	0.0384059	0.0208467	0.112197	0.0804299	0.119024	0.0185479	0.144804	0.0181946	0.0181946	0.0112422	0.0254693	0.135273	0.0181946	0.0156507	0.0386791
TMUH2742_noncancer.ndpi	0	0.12835	0.114363	0.0981567	0.0661016	0.12084	0.15431	0.109345	0.140088	0.0477038	0.0477038	0.0793922	0.357196	0.327458	0.0477038	0.0915948	0.0941271
TMUH2748_noncancer.ndpi	0	0.0762791	0.0375014	0.0490051	0.0563358	0.103916	0.121464	0.0533889	0.140842	0.0181295	0.0181295	0.042407	0.0348257	0.238559	0.0181295	0.116094	0.0366232
TMUH2751_noncancer.ndpi	0	0.104269	0.0790335	0.0678692	0.112492	0.106894	0.22392	0.0769083	0.146978	0.132962	0.132962	0.0297587	0.104122	0.127405	0.132962	0.0210673	0.01498
TMUH2768_noncancer.ndpi	0	0.0386054	0.0371441	0.045398	0.0730573	0.097685	0.1151	0.0226166	0.138039	0.00146719	0.00146719	0.00130877	0.00103302	0.0190463	0.00146719	0.00101558	0.00165255
TMUH2777_noncancer.ndpi	0	0.0663713	0.0428166	0.0508385	0.0859288	0.0938626	0.113352	0.0257308	0.141006	0.00822869	0.00822869	0.0153083	0.0110108	0.0983663	0.00822869	0.0386238	0.0425476
TMUH2778_noncancer.ndpi	0	0.0834059	0.0254314	0.0637886	0.103912	0.108314	0.117049	0.0323284	0.148668	0.00127433	0.00127433	0.00258146	0.0109597	0.0316446	0.00127433	0.00558569	0.00101793
TMUH2794_noncancer.ndpi	0	0.090236	0.0207169	0.218697	0.238966	0.189087	0.111103	0.0237199	0.134706	0.0244699	0.0244699	0.0956725	0.0783716	0.144636	0.0244699	0.128345	0.0743792
TMUH2822_noncancer.ndpi	0	0.278529	0.0251293	0.00603505	0.149898	0.135912	0.11857	0.021235	0.130389	0.00879136	0.00879136	0.000885277	0.00474634	0.0929536	0.00879136	0.00262855	0.00327092
TMUH2855_noncancer.ndpi	0	0.129609	0.062808	0.0433934	0.112283	0.0936255	0.178595	0.0240115	0.133557	0.00217982	0.00217982	0.00712563	0.0551622	0.332713	0.00217982	0.00353476	0.0124529
TMUH2856_noncancer.ndpi	0	0.0561677	0.059723	0.0491447	0.102945	0.0811037	0.230221	0.0158488	0.143357	0.0004217	0.0004217	0.00352502	0.00352917	0.0709882	0.0004217	0.000380268	0.00242695
TMUH2864_noncancer.ndpi	0	0.0506183	0.0565	0.0425165	0.127349	0.109382	0.171801	0.054683	0.146624	0.0023569	0.0023569	0.00156536	0.0856828	0.438293	0.0023569	0.00209752	0.022065
TMUH2865_noncancer.ndpi	0	0.139701	0.044156	0.0553812	0.124648	0.102557	0.176049	0.0517851	0.143741	0.00486407	0.00486407	0.0145443	0.276345	0.23107	0.00486407	0.0011528	0.0131094
TMUH2876_noncancer.ndpi	0	0.1372	0.0443372	0.0650116	0.665177	0.558593	0.119607	0.0380539	0.123749	0.025769	0.025769	0.165945	0.46384	0.34988	0.025769	0.178252	0.543758
TMUH2883_noncancer.ndpi	0	0.139711	0.216925	0.206605	0.634452	0.657571	0.396219	0.349127	0.123947	0.291263	0.291263	0.105718	0.246992	0.222617	0.291263	0.580296	0.234843
TMUH2892_noncancer.ndpi	0	0.0942496	0.0742885	0.0779661	0.0707208	0.108589	0.119957	0.0625572	0.127632	0.00188185	0.00188185	0.0381828	0.0218624	0.600918	0.00188185	0.0172349	0.0643298
TMUH2895_noncancer.ndpi	0	0.0998683	0.294414	0.359849	0.0857984	0.136518	0.208766	0.438461	0.135346	0.104521	0.104521	0.0691767	0.0319149	0.101123	0.104521	0.0743996	0.0525417
TMUH2914_noncancer.ndpi	0	0.0374632	0.0716209	0.0953592	0.102983	0.113028	0.153881	0.038165	0.144562	0.00150023	0.00150023	0.00127348	0.0305775	0.130485	0.00150023	0.00289044	0.00190281
TMUH2915_noncancer.ndpi	0	0.0489965	0.016954	0.0226502	0.117816	0.0708183	0.110949	0.0159064	0.146985	0.000355358	0.000355358	0.00141373	0.00452162	0.0810621	0.000355358	0.0015816	0.00226372
TMUH2922_noncancer.ndpi	0	0.0765241	0.0892636	0.288183	0.173667	0.193497	0.552834	0.0823587	0.142962	0.026217	0.026217	0.291648	0.221397	0.0633139	0.026217	0.00598839	0.0992099
TMUH2946_adeno.ndpi	0	0.00017287	1.02526e-05	3.62509e-06	0.0101399	0.0551568	0.0890201	9.72747e-08	0.146332	0.000123511	0.000123511	0.000861054	0.000175182	0.0934214	0.000123511	0.000261006	0.000145294
TMUH2966_noncancer.ndpi	0	0.129424	0.0200947	0.0206001	0.0768295	0.106197	0.111138	0.0205854	0.145324	0.0109318	0.0109318	0.0082202	0.00190897	0.0690651	0.0109318	0.00073499	0.000537617
TMUH3005_noncancer.ndpi	0	0.0543685	0.0195399	0.0197099	0.0999908	0.0796849	0.115829	0.0146221	0.144503	0.000601305	0.000601305	0.000234591	0.00305432	0.0392891	0.000601305	0.00233107	0.00198382
TMUH3010_noncancer.ndpi	0	0.0305586	0.0196795	0.0727315	0.0638973	0.0941755	0.141904	0.0231001	0.139915	0.0105941	0.0105941	0.0197113	0.026516	0.0137906	0.0105941	0.00553802	0.00233793
TMUH3012_noncancer.ndpi	0	0.0478538	0.00469527	0.0247109	0.119864	0.0605981	0.116915	0.00708411	0.150851	0.012083	0.012083	0.0263875	0.0462293	0.125726	0.012083	0.00585286	0.0047118
TMUH3014_noncancer.ndpi	0	0.0358812	0.0190977	0.0254961	0.106465	0.0644896	0.110909	0.0124494	0.142913	0.00202873	0.00202873	0.00159123	0.00325125	0.0329625	0.00202873	0.00103506	0.00258841
TMUH3020_noncancer.ndpi	0	0.0343615	0.0114914	0.0220371	0.127403	0.0382918	0.115304	0.00859725	0.151935	0.0113915	0.0113915	0.0131109	0.0397759	0.07946	0.0113915	0.0403021	0.0418186
WFH0269_noncancer.ndpi	0	0.128883	0.0390324	0.585604	0.620238	0.68473	0.118105	0.0991949	0.123232	0.0575916	0.0575916	0.0577154	0.180944	0.277473	0.0575916	0.661863	0.211051
WFH0290_squamous.ndpi	0	0.0649344	0.599598	0.890325	0.538515	0.771339	0.554449	0.818721	0.107905	0.906768	0.906768	0.546343	0.436757	0.0909459	0.906768	0.521198	0.313149
WFH0292_adeno.ndpi	0	0.734135	0.384998	0.415964	0.459671	0.523934	0.178885	0.371504	0.137	0.00827507	0.00827507	0.0105531	0.100307	0.2064	0.00827507	0.0321935	0.0400104
WFH0293_adeno.ndpi	0	0.00700796	0.0526278	0.012771	0.30307	0.419006	0.258537	0.0139043	0.133229	0.00978643	0.00978643	0.00233806	0.000454252	0.0746475	0.00978643	0.0363025	0.00287323
WFH0311_adeno.ndpi	0	0.00147032	0.00103428	0.000856986	0.0507947	0.0942188	0.0891923	0.000501299	0.136972	0.00482306	0.00482306	0.00261918	0.0279928	0.103916	0.00482306	0.00773886	0.000312172
WFH0322_adeno.ndpi	0	0.20918	0.040915	0.0246838	0.284716	0.31475	0.0985745	0.0146261	0.128382	0.0283859	0.0283859	0.00596514	0.0216917	0.147193	0.0283859	0.116247	0.019584
WFH0324_adeno.ndpi	0	0.0205771	0.00394317	0.00163213	0.304268	0.560154	0.0891923	0.00238114	0.11067	0.00122263	0.00122263	0.00842811	0.00271122	0.0659277	0.00122263	0.00248812	0.00354283
WFH0325_squamous.ndpi	0	0.0575747	0.118795	0.0322472	0.215146	0.266362	0.116584	0.0473747	0.131803	0.105193	0.105193	0.0821416	0.286333	0.159955	0.105193	0.625858	0.639867
WFH0326_squamous.ndpi	0	0.27692	0.241889	0.204565	0.155863	0.223408	0.25209	0.37825	0.132774	0.917016	0.917016	0.728876	0.481003	0.201606	0.917016	0.994682	0.895617
WFH0327_squamous.ndpi	0	0.226483	0.0842494	0.09935	0.103334	0.121695	0.237507	0.0685479	0.129894	0.0611717	0.0611717	0.0254943	0.0871227	0.232742	0.0611717	0.150448	0.163223
WFH0328_squamous.ndpi	0	0.135762	0.0641322	0.048148	0.168482	0.253411	0.610722	0.0647217	0.133231	0.901834	0.901834	0.199849	0.395766	0.286739	0.901834	0.689839	0.553872
WFH0329_squamous.ndpi	0	0.033196	0.78028	0.890858	0.154761	0.201479	0.575056	0.539525	0.127392	0.993166	0.993166	0.96573	0.377445	0.170156	0.993166	0.737434	0.768965
WFH0333_squamous.ndpi	0	0.365682	0.214264	0.277459	0.171616	0.231466	0.190685	0.358502	0.130534	0.259117	0.259117	0.124174	0.374174	0.232474	0.259117	0.612047	0.144736
WFH0345_adeno.ndpi	0	0.00304704	5.24358e-05	0.000261632	0.00850267	0.0327129	0.0891923	4.17586e-05	0.130251	5.43605e-05	5.43605e-05	8.32709e-05	0.000156337	0.0294198	5.43605e-05	9.6344e-05	6.73798e-05
WFH0349_adeno.ndpi	0	0.0064328	0.00377937	0.00241239	0.109586	0.153984	0.100693	0.000990094	0.13346	0.00240194	0.00240194	0.00303612	0.019544	0.112971	0.00240194	0.00142229	0.00503421
WFH0358_adeno.ndpi	0	0.00765655	0.000180379	0.00107881	0.000794786	0.00265751	0.0891923	1.92035e-05	0.130436	8.07977e-05	8.07977e-05	0.000138845	0.00140316	0.103839	8.07977e-05	0.00104163	0.0038888
WFH0360_adeno.ndpi	0	0.00378488	0.000562441	0.00398851	0.000474051	0.00133126	0.0891923	9.47683e-05	0.130928	0.0224311	0.0224311	0.00399698	0.00716393	0.218254	0.0224311	0.00262	0.0107197
WFH0367_adeno.ndpi	0	0.00949604	0.00507715	0.00836367	0.301043	0.375793	0.091394	0.00505012	0.132582	0.00176022	0.00176022	0.00348298	0.195221	0.431556	0.00176022	0.140841	0.307808
WFH0382_adeno.ndpi	0	0.00105032	0.00101961	0.000220302	0.0120993	0.0400362	0.0891923	0.000156411	0.136213	0.000628336	0.000628336	0.00477022	0.000751087	0.0385774	0.000628336	0.000286843	0.00010056
WFH0385_adeno.ndpi	0	0.00803899	0.00496041	0.00108267	0.0286474	0.0645054	0.0897529	0.000174805	0.139315	0.000374947	0.000374947	0.00201699	0.000334306	0.0553196	0.000374947	0.000366892	0.000361092
WFH0401_adeno.ndpi	0	0.436446	0.213726	0.816857	0.121275	0.0890262	0.400519	0.857131	0.136354	0.667067	0.667067	0.786418	0.809932	0.11074	0.667067	0.122079	0.119694
WFH0402_adeno.ndpi	0	0.129561	0.00506411	0.0193536	0.115708	0.0979027	0.132444	0.0457241	0.135763	0.14622	0.14622	0.0345631	0.0553349	0.168307	0.14622	0.128976	0.0118826
WFH0423_adeno.ndpi	0	0.0161246	0.0156718	0.0187128	0.110439	0.178914	0.095702	0.00656685	0.127511	0.00548181	0.00548181	0.00431654	0.00280528	0.0666216	0.00548181	0.00580895	0.00673021
WFH0425_adeno.ndpi	0	0.00179533	6.17786e-05	0.000192944	0.0102962	0.0256353	0.101245	1.2206e-05	0.130995	0.00305685	0.00305685	0.00221322	0.00724331	0.037656	0.00305685	0.0095698	0.00433336
WFH0428_adeno.ndpi	0	0.0741784	0.0400908	0.0360691	0.074141	0.111766	0.132541	0.0107936	0.142681	0.148768	0.148768	0.257762	0.027492	0.251044	0.148768	0.671496	0.747484
WFH0436_squamous.ndpi	0	0.325327	0.114137	0.152798	0.120689	0.14608	0.165143	0.13379	0.144197	0.390502	0.390502	0.191909	0.517565	0.775853	0.390502	0.264226	0.372228
WFH0439_adeno.ndpi	0	0.424038	0.291421	0.0574927	0.516624	0.632959	0.25126	0.588723	0.129558	0.21145	0.21145	0.268921	0.691535	0.382933	0.21145	0.779257	0.947686
WFH0440_adeno.ndpi	0	0.173919	0.275308	0.745015	0.252917	0.31855	0.235456	0.406731	0.13305	0.477221	0.477221	0.81557	0.227263	0.312053	0.477221	0.74179	0.268188
WFH0449_adeno.ndpi	0	0.000437008	0.000321277	0.000142812	0.0374878	0.0770842	0.0891923	8.06747e-05	0.130229	4.78916e-05	4.78916e-05	0.000252067	0.000202805	0.607503	4.78916e-05	0.00745777	0.0141408
WFH0453_adeno.ndpi	0	0.181793	0.0780713	0.136698	0.157372	0.182032	0.11651	0.0466378	0.136021	0.0488996	0.0488996	0.0450156	0.0685881	0.16734	0.0488996	0.116244	0.0341943
WFH0467_squamous.ndpi	0	0.599583	0.717797	0.877516	0.328723	0.310054	0.521911	0.877693	0.136283	0.894427	0.894427	0.929776	0.652753	0.587494	0.894427	0.50521	0.669285
WFH0468_squamous.ndpi	0	0.675996	0.891635	0.764313	0.589043	0.792344	0.802423	0.950669	0.12802	0.922223	0.922223	0.922576	0.502512	0.603023	0.922223	0.815682	0.894883
WFH0470_squamous.ndpi	0	0.462107	0.606439	0.729286	0.456937	0.639931	0.803799	0.965045	0.133514	0.995163	0.995163	0.993787	0.915854	0.49984	0.995163	0.974117	0.973329
WFH0476_squamous.ndpi	0	0.0844145	0.987894	0.995448	0.273294	0.239723	0.71393	0.999806	0.140046	0.998988	0.998988	0.998332	0.92301	0.252598	0.998988	0.996777	0.995912
WFH0482_adeno.ndpi	0	0.00275242	0.00107054	0.00074595	0.0744117	0.109776	0.0891923	0.000245721	0.139263	9.82988e-05	9.82988e-05	6.32315e-05	0.00103079	0.181258	9.82988e-05	0.0022208	0.0128312
WFH0483_adeno.ndpi	0	0.000750897	0.000712508	0.000147437	0.000956629	0.00606225	0.0891923	1.44521e-05	0.134992	0.000118875	0.000118875	2.70131e-05	0.000293375	0.119033	0.000118875	4.81433e-05	0.0006066
WFH0502_squamous.ndpi	0	0.749545	0.962337	0.986062	0.590811	0.545072	0.801666	0.987084	0.128313	0.999629	0.999629	0.999456	0.942225	0.193579	0.999629	0.997928	0.989449
[truncated: 503 more rows]

## Sheet: Small-lesion Test Results
			Adeno			Squamous
Filename	is_adeno	is_squamous	CNN-MaxFeat-based RF (k=3)	MIL-RNN (k=3)	Whole-slide Training (GMP)	CNN-MaxFeat-based RF (k=3)	MIL-RNN (k=3)	Whole-slide Training (GMP)
[truncated: 472 more rows]

## Sheet: TCGA-diagnostic Test Results
			Adeno			Squamous
[truncated: 1,041 more rows]

[truncated: 3 more sheets: TCGA-tissue Test Results, Learning Curve, Throughput]
